# Supplementary material for: Future Life-Cycle Greenhouse Gas Emission Scenarios for the Austrian Building Stock: A Systematic Approach
Source: Environ Sci Technol. 2025 Mar 7;59(10):4962–73. doi: 10.1021/acs.est.4c12138 (PMC11924235; doi:10.1021/acs.est.4c12138)
Supplement: Supplementary file 1 — es4c12138_si_001.xlsx [file es4c12138_si_001.xlsx]

## Sheet: Cover page
	Future Life-Cycle Greenhouse Gas Emission Scenarios for the Austrian Building Stock: A Systematic Approach
	Nicolas Alaux1, Bernhard Steubing2, Guillaume Habert3, Marcella Ruschi Mendes Saade1, Alexander Passer1*
	1Graz University of Technology, Institute of Structural Design, Working Group Sustainable Construction, 8010 Graz, Austria. 2Leiden University, Institute of Environmental Sciences (CML), 2300 RA, Leiden, The Netherlands. 3ETH Zurich, Institute of Construction and infrastructure management, Chair of Sustainable Construction, 8093 Zurich, Switzerland *alexander.passer@tugraz.at
	This supplementary file includes: 1. Parameters: The complete list of parameters considered in the study, as well as future assumptions for their diffusion in 2030, 2040 and 2050 in three ambition levels (low, medium, high), with the literature sources from which these assumptions were derived. 2. Scenarios: The translation of these parameters into the five scenario narratives analysed in this st…

## Sheet: Parameters
Information on parameters				Ambition levels - 2030			Ambition levels - 2040			Ambition levels - 2050			Sources
Parameter	Parameter name	Type	Unit	Low	Medium	High	Low	Medium	High	Low	Medium	High
Space demand reduction	Average living area per capita	Technological	m²/p	49.2	47.4	45.6	52.3	48	44.8	55.3	49	41	(NetZero2040, 2022; OIB, 2020)
	Share of new single-family houses	Technological	%	40	25	5	40	25	5	40	25	5	(European Commission, 2020)
	Decreased demand for commercial buildings (office, trade)	Technological	%	2	5	10	5	8	15	8	12	22	(Mischke et al. 2023)
Vacancy reduction	Use of empty dwellings or units	Technological	%	0	5	15	0	10	25	0	20	35	(Knap-Rieger et al. 2022; OECD 2022; Sanderson et al., 2006)
	Use of secondary dwellings	Technological	%	0	5	15	0	10	25	0	20	35	(Knap-Rieger et al. 2022; OECD 2022; Sanderson et al., 2006)
Renovation rate	Thermal renovation rate (weighted average of light, medium or deep package)	Technological	%	1.3	1.6	2.5	1.4	2.5	3	1.4	1.8	2.5	(Krutzler et al., 2023)
	Type of thermal renovation (% of deep refurbishment)	Technological	%	5	20	70	5	20	70	5	20	70	Assumption based on Krutzler et al. (2023)
	Non thermal renovation rate (replacement rate)	Technological	%	15	11	8	15	11	8	15	11	8	(European Commission, 2019)
	Reference service life of heating systems	Technological	years	25	20	15	25	20	15	25	20	15	(Goulouti et al., 2020)
	Share of upgraded heating systems	Technological	%	30	65	100	30	65	100	30	65	100	Assumption based on Krutzler et al. (2023)
Energy demand reduction	Share of passive house buildings	Technological	%	5	50	100	5	50	100	5	50	100	(Alaux et al., 2024a; Ebenbichler et al., 2018)
	Decrease in personal heating consumption	Technological	%	0	6	10	0	7.5	15	0	10	20	(Cordroch et al., 2022; van Sluisveld et al., 2016; Samadi et al., 2017)
Renewable energy supply	Share of renewable electricity (in production mix)	Technological	%	91	93	94	92	96	100	92	97	100	(Krutzler et al 2023)
	Share of renewable energy (incl. waste) in district heating	Technological	%	67	71	82	73	77	100	76	79	100	(Krutzler et al 2023)
Design and material optimisation	Share of material use optimisation in design (concrete and steel)	Technological	%	1.66667	8	10	3.33333	12	20	5	15	30	(Hertwich et al., 2020; Karlsson et al., 2021)
	Share of new buildings without basement	Technological	%	11.6667	30	45	23.3333	45	65	35	55	85	Assumption based on Hertwich et al. (2020)
	Share of new timber buildings	Technological	%	22	25	28	22	28	34	22	30	40	Assumption based on Kalt (2018), European Commission (2021) and internal calculations
	Reduction of synthetic insulation	Technological	%	0	10	20	10	20	30	20	30	40	Assumption based on diffusion for timber buildings
Material production improvement	Share of clinker in cement	Technological	%	68	62.5	57	65	55.5	46	60	50.5	41	(Alaux et al., 2024b; VÖZ, 2022)
	Share of alternative binders	Technological	%	0	1	2	1	3	5	3	5	6	(Alaux et al., 2024b; VÖZ, 2022)
	Share of alternative fuels in clinker production (incl. waste and efficiency improvement)	Technological	%	72	77	82	74	86	96	75	96	100	(Alaux et al., 2024b; Alton et al., 2022)
	Process emissions mitigated by CCS/CCU (clinker production)	Technological	%	7.66667	14	30	15.3333	28	60	23	42	90	(Alaux et al., 2024b; Alton et al., 2022)
	Share of electrified production (brick production)	Technological	%	0	6	10	10	15	30	30	65	100	(Alton et al., 2022)
	Process emissions mitigated by CCS/CCU (brick production)	Technological	%	7.66667	12	30	15.3333	24	60	23	36	90	(Alaux et al., 2024b; Alton et al., 2022)
	Share of scrap steel (non reinforcing steel)	Technological	%	10	20	40	20	40	67	30	60	75	(Alaux et al., 2024b; Kulmer et al., 2024)
Transportation and construction improvement	Reduction in transportation distances	Technological	%	0	8	25	0	12	30	0	18	37	(Karlsson et al., 2021)
	Vehicle energy efficiency improvements	Technological	%	0	3	8	5	11	16	8	16	22	(Karlsson et al., 2021)
	Share of alternative fuels in construction machinery	Technological	%	24	36	48	26	52	78	28	63.5	99	(Alton et al., 2022)
	Construction machine optimisation	Technological	%	0	4	8	4	8	10	6	10	12	(Chen et al., 2023; Karlsson et al., 2021)
Waste prevention	Share of repurposed buildings	Technological	%	10	20	30	20	40	60	30	60	90	(Metabolic, 2022)
	Reduction in construction waste	Technological	%	0	20	30	0	30	40	0	40	60	(Karlsson et al., 2021)
Waste recovery	Recycling rate (wood, gypsum, insulation)	Technological	%	10	40	70	20	60	90	30	80	100	(Kulmer et al., 2024)
	Reuse rate (concrete and steel)	Technological	%	1.66667	5	9.66667	3.33333	6.66667	19.3333	5	10	29	(Hertwich et al., 2020)
References
Alaux, N., Marton, C., Steinmann, J., Maierhofer, D., Mastrucci, A., Petrou, D., Potrč Obrecht, T., Ramon, D., Le Den, X., Allacker, K., Passer, A., & Röck, M. (2024b). Whole-life greenhouse gas emission reduction and removal strategies for buildings: Impacts and diffusion potentials across EU Member States. Journal of Environmental Management, 370, 122915. https://doi.org/10.1016/J.JENVMAN.2024.…
Alaux, N., Schwark, B., Hörmann, M., Ruschi Mendes Saade, M., & Passer, A. (2024a). Assessing the prospective environmental impacts and circularity potentials of building stocks: An open-source model from Austria (PULSE-AT). Journal of Industrial Ecology, 14(1). https://doi.org/https://doi.org/10.1111/jiec.13558
Alig, M., Frischknecht, R., Krebs, L., Ramseier, L., & Commissioners, P. S. (2020). LCA of climate friendly construction materials. www.treeze.ch
Alton, V., Binderbauer, P., Drexler-Schmid, G., Gahleitner, B., Geyer, R., Hainoun, A., Nagovnak, P., Kienberger, T., Rahnama-Mobarakeh, M., Schützenhofer, C., & Stortecky, S. (2022). PATHWAY TO INDUSTRIAL DECARBONISATION: SCENARIOS FOR THE DEVELOPMENT OF THE INDUSTRIAL SECTOR IN AUSTRIA.
Chen, L., Huang, L., Hua, J., Chen, Z., Wei, L., Osman, A. I., Fawzy, S., Rooney, D. W., Dong, L., & Yap, P. S. (2023). Green construction for low-carbon cities: a review. Environmental Chemistry Letters 2022 21:3, 21(3), 1627–1657. https://doi.org/10.1007/S10311-022-01544-4
Cordroch, L., Hilpert, S., & Wiese, F. (2022). Why renewables and energy efficiency are not enough - the relevance of sufficiency in the heating sector for limiting global warming to 1.5 °C. Technological Forecasting and Social Change, 175, 121313. https://doi.org/10.1016/J.TECHFORE.2021.121313
Ebenbichler, R., Hertl, A., Streicher, W., Fischer, D., Richtfeld, C., Mailer, M., Anton, I., Hofmann, A., & Pöham, C. (2018). Ressourcen- und Technologieeinsatz-Szenarien Tirol 2050.
European Commission (2019). Comprehensive study of building energy renovation activities and the uptake of nearly zero-energy buildings in the EU. Brussels.
European Commission. (2020). EU Building Stock Observatory. https://building-stock-observatory.energy.ec.europa.eu/factsheets/
European Commission: Directorate-General for Climate Action, Bolscher, H., Schelhaas, M., Garcia Chavez, L., Trigaux, D. et al., Evaluation of the climate benefits of the use of harvested wood products in the construction sector and assessment of remuneration schemes – Final report, Publications Office of the European Union, 2021, https://data.europa.eu/doi/10.2834/421958
Fajilla, G., Simone, M. De, Cabeza, L. F., & Bragança, L. (2020). Assessment of the Impact of Occupants’ Behavior and Climate Change on Heating and Cooling Energy Needs of Buildings. Energies 2020, Vol. 13, Page 6468, 13(23), 6468. https://doi.org/10.3390/EN13236468
Goulouti, K., Padey, P., Galimshina, A., Habert, G., & Lasvaux, S. (2020). Uncertainty of building elements’ service lives in building LCA & LCC: What matters? Building and Environment, 183, 106904. https://doi.org/10.1016/j.buildenv.2020.106904
Haas, R., Auer, H., & Biermayr, P. (1998). The impact of consumer behavior on residential energy demand for space heating. Energy and Buildings, 27(2), 195–205. https://doi.org/10.1016/S0378-7788(97)00034-0
Hertwich, E., Lifset, R., Pauliuk, S., Heeren, N., Ali, S., Tu, Q., Ardente, F., Berrill, P., Fishman, T., Kanaoka, K., Kulczycka, J., Makov, T., Masanet, E., & Wolfram, P. (2020). Resource Efficiency and Climate Change: Material Efficiency Strategies for a Low-Carbon Future. A report of the International Resource Panel.
Kalt, G. (2018). Carbon dynamics and GHG implications of increasing wood construction: long-term scenarios for residential buildings in Austria. Carbon Management, 9(3), 265–275. https://doi.org/10.1080/17583004.2018.1469948
Karlsson, I., Rootzén, J., Johnsson, F., & Erlandsson, M. (2021). Achieving net-zero carbon emissions in construction supply chains – A multidimensional analysis of residential building systems. Developments in the Built Environment, 8, 100059. https://doi.org/10.1016/J.DIBE.2021.100059
Knap-Rieger, S., Rettensteiner, G., Rosegger, R., Steinbichler, R., & Winkler, F. (2022). Sudie Grazer Wohnbau 2021 - Bericht. https://www.graz.at/cms/dokumente/10404157_10621891/239aa4c2/Studie%20Grazer%20Wohnbau%202021_Bericht_final_web.pdf
Krutzler, T., Wasserbaur, R., & Schindler, I. (2023). Energie- und Treibhausgas-Szenarien 2023. WEM, WAM und Transition mit Zeitreihen von 2020 bis 2050.
Kulmer, V., Wallenko, L., Sanvito, F., Alaux, N., Salomon, M., & Nabernegg, S. (2024). Exploring macroeconomic and distributional effects of future net-zero energy configurations: A case study of Austria. 2024 Annual Conference of Nationalökonomische Gesellschaft (NOeG).
Metabolic. (2022). Modelling the Renovation of Buildings in Europe from a Circular Economy and Climate Perspective. https://www.eea.europa.eu/publications/building-renovation-where-circular-economy/modelling-the-renovation-of-buildings/view
Mischke, J., Luby, R., Vickery, B., Woetzel, J., White, O., Sanghvi, A., Rhee, J., Fu, A., Palter, R., Dua, A., & Smit, S. (2023). Empty spaces and hybrid places: The pandemic’s lasting impact on real estate. https://www.mckinsey.com/mgi/our-research/empty-spaces-and-hybrid-places
NetZero2040. (2022). Slides 2. Stakeholders Workshop. https://static1.squarespace.com/static/620abbb33ce9eb59f1a809e1/t/64ec8328e69b311b2381437f/1693221675823/2.+Workshop_presentation_3.11.2022.pdf
OECD. (2022). HM1.1. Housing Stock and Construction. https://www.oecd.org/els/family/HM1-1-Housing-stock-and-construction.pdf
OIB. (2020). OIB richtlinie 6: Energieeinsparung und Wärmeschutz. Langfristige Renovierungsstrategie. OIB-330.6-022/19-093. https://www.oib.or.at/sites/default/files/oib-ltrs_april_2020_1.pdf
Samadi, S., Gröne, M. C., Schneidewind, U., Luhmann, H. J., Venjakob, J., & Best, B. (2017). Sufficiency in energy scenario studies: Taking the potential benefits of lifestyle changes into account. Technological Forecasting and Social Change, 124, 126–134. https://doi.org/10.1016/J.TECHFORE.2016.09.013
Sanderson, B., Farrelly, K., & Thoday, C. (2006). Natural vacancy rates in global office markets. Journal of Property Investment and Finance, 24(6), 490–520. https://doi.org/10.1108/14635780610708301/FULL/PDF
Steininger, K. (2022). Projektüberblick zu Projektbeginn, Austria’s path to climate neutrality: identifying a cross-sector integrated framework and incentive design, distributional and budgetary implications.
Van Moeseke, G., De Grave, D., Anciaux, A., Sobczak, J., & Wallenborn, G. (2024). New insights into thermal comfort sufficiency in dwellings. Buildings & Cities, 5(1). https://doi.org/10.5334/BC.444
Van Sluisveld, M. A. E., Martínez, S. H., Daioglou, V., & van Vuuren, D. P. (2016). Exploring the implications of lifestyle change in 2 °C mitigation scenarios using the IMAGE integrated assessment model. Technological Forecasting and Social Change, 102, 309–319. https://doi.org/10.1016/J.TECHFORE.2015.08.013
VÖZ. (2022). Roadmap zur CO₂-Neutralität der österreichischen Zementindustrie bis 2050. https://www.zement.at/downloads/downloads_2022/Roadmap_VOEZ_bis_2050.pdf

## Sheet: Scenarios
Model	Scenario	Region	Variable	Unit	2023	2024	2025	2026	2027	2028	2029	2030	2031	2032	2033	2034	2035	2036	2037	2038	2039	2040	2041	2042	2043	2044	2045	2046	2047	2048	2049	2050
TUG	POL	Austria	Population	p	9051520	9084650	9113898	9142652	9170801	9198207	9224829	9250615	9275469	9299495	9322783	9345389	9367376	9388876	9409886	9430444	9450475	9469943	9488808	9507283	9525150	9542221	9558634	9574170	9588554	9601928	9614261	9625622
TUG	POL	Austria	Floor area per person (NFA)	m2/p	46.2	46.6286	47.0571	47.4857	47.9143	48.3429	48.7714	49.2	49.5	49.8	50.1	50.4	50.7	51.02	51.34	51.66	51.98	52.3	52.6	52.9	53.2	53.5	53.8	54.1	54.4	54.7	55	55.3
TUG	POL	Austria	Share of new SFH	%	40	40	40	40	40	40	40	40	40	40	40	40	40	40	40	40	40	40	40	40	40	40	40	40	40	40	40	40
TUG	POL	Austria	Increase in new OFF	%	0	-0.142857	-0.285714	-0.428571	-0.571429	-0.714286	-0.857143	-1	-1.4	-1.8	-2.2	-2.6	-3	-3.4	-3.8	-4.2	-4.6	-5	-5.3	-5.6	-5.9	-6.2	-6.5	-6.8	-7.1	-7.4	-7.7	-8
TUG	POL	Austria	Increase in new TRA	%	0	-0.142857	-0.285714	-0.428571	-0.571429	-0.714286	-0.857143	-1	-1.4	-1.8	-2.2	-2.6	-3	-3.4	-3.8	-4.2	-4.6	-5	-5.3	-5.6	-5.9	-6.2	-6.5	-6.8	-7.1	-7.4	-7.7	-8
TUG	POL	Austria	Use of empty dwellings	%	0	0	0	0	0	0	0	0	0	0	0	0	0	0	0	0	0	0	0	0	0	0	0	0	0	0	0	0
TUG	POL	Austria	Use of secondary dwellings	%	0	0	0	0	0	0	0	0	0	0	0	0	0	0	0	0	0	0	0	0	0	0	0	0	0	0	0	0
TUG	POL	Austria	Use of empty units	%	0	0	0	0	0	0	0	0	0	0	0	0	0	0	0	0	0	0	0	0	0	0	0	0	0	0	0	0
TUG	POL	Austria	Share of refurbished buildings light	%	3	3.12857	3.25714	3.38571	3.51429	3.64286	3.77143	3.9	3.93	3.96	3.99	4.02	4.05	4.08	4.11	4.14	4.17	4.2	4.2	4.2	4.2	4.2	4.2	4.2	4.2	4.2	4.2	4.2
TUG	POL	Austria	Share of refurbished buildings medium	%	0.7	0.73	0.76	0.79	0.82	0.85	0.88	0.91	0.917	0.924	0.931	0.938	0.945	0.952	0.959	0.966	0.973	0.98	0.98	0.98	0.98	0.98	0.98	0.98	0.98	0.98	0.98	0.98
TUG	POL	Austria	Share of refurbished buildings deep	%	0.05	0.0521429	0.0542857	0.0564286	0.0585714	0.0607143	0.0628571	0.065	0.0655	0.066	0.0665	0.067	0.0675	0.068	0.0685	0.069	0.0695	0.07	0.07	0.07	0.07	0.07	0.07	0.07	0.07	0.07	0.07	0.07
TUG	POL	Austria	Replacement share	%	15	15	15	15	15	15	15	15	15	15	15	15	15	15	15	15	15	15	15	15	15	15	15	15	15	15	15	15
TUG	POL	Austria	Heating systems lifetime	years	25	25	25	25	25	25	25	25	25	25	25	25	25	25	25	25	25	25	25	25	25	25	25	25	25	25	25	25
TUG	POL	Austria	Heating systems exchange	%	30	30	30	30	30	30	30	30	30	30	30	30	30	30	30	30	30	30	30	30	30	30	30	30	30	30	30	30
TUG	POL	Austria	Increase in heated NFA	%	0	-0.428571	-0.857143	-1.28571	-1.71429	-2.14286	-2.57143	-3	-3.2	-3.4	-3.6	-3.8	-4	-4.2	-4.4	-4.6	-4.8	-5	-5.2	-5.4	-5.6	-5.8	-6	-6.2	-6.4	-6.6	-6.8	-7
TUG	POL	Austria	Increase in cooled NFA	%	0	2.28571	4.57143	6.85714	9.14286	11.4286	13.7143	16	18.7	21.4	24.1	26.8	29.5	32.2	34.9	37.6	40.3	43	44.8	46.6	48.4	50.2	52	53.8	55.6	57.4	59.2	61
TUG	POL	Austria	Share of new *** energy 3	%	5	5	5	5	5	5	5	5	5	5	5	5	5	5	5	5	5	5	5	5	5	5	5	5	5	5	5	5
TUG	POL	Austria	Share of new *** energy 2	%	94.05	94.05	94.05	94.05	94.05	94.05	94.05	94.05	94.05	94.05	94.05	94.05	94.05	94.05	94.05	94.05	94.05	94.05	94.05	94.05	94.05	94.05	94.05	94.05	94.05	94.05	94.05	94.05
TUG	POL	Austria	Share of new improved heating systems	%	100	100	100	100	100	100	100	100	100	100	100	100	100	100	100	100	100	100	100	100	100	100	100	100	100	100	100	100
TUG	POL	Austria	Increase in heating demand	%	0	0	0	0	0	0	0	0	0	0	0	0	0	0	0	0	0	0	0	0	0	0	0	0	0	0	0	0
TUG	POL	Austria	Material optimization MI_101	%	0	0.285714	0.571429	0.857143	1.14286	1.42857	1.71429	2	2.1	2.2	2.3	2.4	2.5	2.6	2.7	2.8	2.9	3	3.2	3.4	3.6	3.8	4	4.2	4.4	4.6	4.8	5
TUG	POL	Austria	Material optimization MI_109	%	0	0.285714	0.571429	0.857143	1.14286	1.42857	1.71429	2	2.1	2.2	2.3	2.4	2.5	2.6	2.7	2.8	2.9	3	3.2	3.4	3.6	3.8	4	4.2	4.4	4.6	4.8	5
TUG	POL	Austria	Material optimization ME_201	%	0	0.285714	0.571429	0.857143	1.14286	1.42857	1.71429	2	2.1	2.2	2.3	2.4	2.5	2.6	2.7	2.8	2.9	3	3.2	3.4	3.6	3.8	4	4.2	4.4	4.6	4.8	5
TUG	POL	Austria	Material optimization ME_202	%	0	0.285714	0.571429	0.857143	1.14286	1.42857	1.71429	2	2.1	2.2	2.3	2.4	2.5	2.6	2.7	2.8	2.9	3	3.2	3.4	3.6	3.8	4	4.2	4.4	4.6	4.8	5
TUG	POL	Austria	Material optimization ME_207	%	0	0.285714	0.571429	0.857143	1.14286	1.42857	1.71429	2	2.1	2.2	2.3	2.4	2.5	2.6	2.7	2.8	2.9	3	3.2	3.4	3.6	3.8	4	4.2	4.4	4.6	4.8	5
TUG	POL	Austria	Share of no basement	%	0	1.71429	3.42857	5.14286	6.85714	8.57143	10.2857	12	13.1	14.2	15.3	16.4	17.5	18.6	19.7	20.8	21.9	23	24.2	25.4	26.6	27.8	29	30.2	31.4	32.6	33.8	35
TUG	POL	Austria	Share of new *** construction 3	%	22	22	22	22	22	22	22	22	22	22	22	22	22	22	22	22	22	22	22	22	22	22	22	22	22	22	22	22
TUG	POL	Austria	Share of b component	%	0	0	0	0	0	0	0	0	1	2	3	4	5	6	7	8	9	10	11	12	13	14	15	16	17	18	19	20
TUG	POL	Austria	Reduction in transportation distance	%	0	0	0	0	0	0	0	0	0	0	0	0	0	0	0	0	0	0	0	0	0	0	0	0	0	0	0	0
TUG	POL	Austria	Vehicle energy efficiency	%	0	0	0	0	0	0	0	0	0.5	1	1.5	2	2.5	3	3.5	4	4.5	5	5.3	5.6	5.9	6.2	6.5	6.8	7.1	7.4	7.7	8
TUG	POL	Austria	Construction machine optimization	%	0	0	0	0	0	0	0	0	0.4	0.8	1.2	1.6	2	2.4	2.8	3.2	3.6	4	4.2	4.4	4.6	4.8	5	5.2	5.4	5.6	5.8	6
TUG	POL	Austria	Share of buildings repurposed	%	0	1.42857	2.85714	4.28571	5.71429	7.14286	8.57143	10	11	12	13	14	15	16	17	18	19	20	21	22	23	24	25	26	27	28	29	30
TUG	POL	Austria	Reduction in construction waste	%	0	0	0	0	0	0	0	0	0	0	0	0	0	0	0	0	0	0	0	0	0	0	0	0	0	0	0	0
TUG	POL	Austria	Recycling rate	%	0	1.42857	2.85714	4.28571	5.71429	7.14286	8.57143	10	11	12	13	14	15	16	17	18	19	20	21	22	23	24	25	26	27	28	29	30
TUG	POL	Austria	Reuse rate MI	%	0	0.285714	0.571429	0.857143	1.14286	1.42857	1.71429	2	2.1	2.2	2.3	2.4	2.5	2.6	2.7	2.8	2.9	3	3.2	3.4	3.6	3.8	4	4.2	4.4	4.6	4.8	5
TUG	POL	Austria	Reuse rate ME	%	0	0.285714	0.571429	0.857143	1.14286	1.42857	1.71429	2	2.1	2.2	2.3	2.4	2.5	2.6	2.7	2.8	2.9	3	3.2	3.4	3.6	3.8	4	4.2	4.4	4.6	4.8	5
TUG	POL	Austria	Prospective scenario		REMIND_SSP2-NPi_ALL_LOW	REMIND_SSP2-NPi_ALL_LOW	REMIND_SSP2-NPi_ALL_LOW	REMIND_SSP2-NPi_ALL_LOW	REMIND_SSP2-NPi_ALL_LOW	REMIND_SSP2-NPi_ALL_LOW	REMIND_SSP2-NPi_ALL_LOW	REMIND_SSP2-NPi_ALL_LOW	REMIND_SSP2-NPi_ALL_LOW	REMIND_SSP2-NPi_ALL_LOW	REMIND_SSP2-NPi_ALL_LOW	REMIND_SSP2-NPi_ALL_LOW	REMIND_SSP2-NPi_ALL_LOW	REMIND_SSP2-NPi_ALL_LOW	REMIND_SSP2-NPi_ALL_LOW	REMIND_SSP2-NPi_ALL_LOW	REMIND_SSP2-NPi_ALL_LOW	REMIND_SSP2-NPi_ALL_LOW	REMIND_SSP2-NPi_ALL_LOW	REMIND_SSP2-NPi_ALL_LOW	REMIND_SSP2-NPi_ALL_LOW	REMIND_SSP2-NPi_ALL_LOW	REMIND_SSP2-NPi_ALL_LOW	REMIND_SSP2-NPi_ALL_LOW	REMIND_SSP2-NPi_ALL_LOW	REMIND_SSP2-NPi_ALL_LOW	REMIND_SSP2-NPi_ALL_LOW	REMIND_SSP2-NPi_ALL_LOW
TUG	TECH	Austria	Population	p	9051520	9084650	9113898	9142652	9170801	9198207	9224829	9250615	9275469	9299495	9322783	9345389	9367376	9388876	9409886	9430444	9450475	9469943	9488808	9507283	9525150	9542221	9558634	9574170	9588554	9601928	9614261	9625622
TUG	TECH	Austria	Floor area per person (NFA)	m2/p	46.2	46.6286	47.0571	47.4857	47.9143	48.3429	48.7714	49.2	49.5	49.8	50.1	50.4	50.7	51.02	51.34	51.66	51.98	52.3	52.6	52.9	53.2	53.5	53.8	54.1	54.4	54.7	55	55.3
TUG	TECH	Austria	Share of new SFH	%	40	40	40	40	40	40	40	40	40	40	40	40	40	40	40	40	40	40	40	40	40	40	40	40	40	40	40	40
TUG	TECH	Austria	Increase in new OFF	%	0	-0.142857	-0.285714	-0.428571	-0.571429	-0.714286	-0.857143	-1	-1.4	-1.8	-2.2	-2.6	-3	-3.4	-3.8	-4.2	-4.6	-5	-5.3	-5.6	-5.9	-6.2	-6.5	-6.8	-7.1	-7.4	-7.7	-8
TUG	TECH	Austria	Increase in new TRA	%	0	-0.142857	-0.285714	-0.428571	-0.571429	-0.714286	-0.857143	-1	-1.4	-1.8	-2.2	-2.6	-3	-3.4	-3.8	-4.2	-4.6	-5	-5.3	-5.6	-5.9	-6.2	-6.5	-6.8	-7.1	-7.4	-7.7	-8
TUG	TECH	Austria	Use of empty dwellings	%	0	0	0	0	0	0	0	0	0	0	0	0	0	0	0	0	0	0	0	0	0	0	0	0	0	0	0	0
TUG	TECH	Austria	Use of secondary dwellings	%	0	0	0	0	0	0	0	0	0	0	0	0	0	0	0	0	0	0	0	0	0	0	0	0	0	0	0	0
TUG	TECH	Austria	Use of empty units	%	0	0	0	0	0	0	0	0	0	0	0	0	0	0	0	0	0	0	0	0	0	0	0	0	0	0	0	0
TUG	TECH	Austria	Share of refurbished buildings light	%	0	0	0	0	0	0	0	0	0	0	0	0	0	0	0	0	0	0	0	0	0	0	0	0	0	0	0	0
TUG	TECH	Austria	Share of refurbished buildings medium	%	0.6	0.728571	0.857143	0.985714	1.11429	1.24286	1.37143	1.5	1.53	1.56	1.59	1.62	1.65	1.68	1.71	1.74	1.77	1.8	1.77	1.74	1.71	1.68	1.65	1.62	1.59	1.56	1.53	1.5
TUG	TECH	Austria	Share of refurbished buildings deep	%	0.7	0.85	1	1.15	1.3	1.45	1.6	1.75	1.785	1.82	1.855	1.89	1.925	1.96	1.995	2.03	2.065	2.1	2.065	2.03	1.995	1.96	1.925	1.89	1.855	1.82	1.785	1.75
TUG	TECH	Austria	Replacement share	%	15	14	13	12	11	10	9	8	8	8	8	8	8	8	8	8	8	8	8	8	8	8	8	8	8	8	8	8
TUG	TECH	Austria	Heating systems exchange	%	100	100	100	100	100	100	100	100	100	100	100	100	100	100	100	100	100	100	100	100	100	100	100	100	100	100	100	100
TUG	TECH	Austria	Heating systems lifetime	years	15	15	15	15	15	15	15	15	15	15	15	15	15	15	15	15	15	15	15	15	15	15	15	15	15	15	15	15
TUG	TECH	Austria	Increase in heated NFA	%	0	-0.285714	-0.571429	-0.857143	-1.14286	-1.42857	-1.71429	-2	-2.1	-2.2	-2.3	-2.4	-2.5	-2.6	-2.7	-2.8	-2.9	-3	-3.3	-3.6	-3.9	-4.2	-4.5	-4.8	-5.1	-5.4	-5.7	-6
TUG	TECH	Austria	Increase in cooled NFA	%	0	2.42857	4.85714	7.28571	9.71429	12.1429	14.5714	17	18.4	19.8	21.2	22.6	24	25.4	26.8	28.2	29.6	31	32.9	34.8	36.7	38.6	40.5	42.4	44.3	46.2	48.1	50
TUG	TECH	Austria	Share of new *** energy 3	%	5	5	5	5	5	5	5	5	5	5	5	5	5	5	5	5	5	5	5	5	5	5	5	5	5	5	5	5
TUG	TECH	Austria	Share of new *** energy 2	%	94.05	94.05	94.05	94.05	94.05	94.05	94.05	94.05	94.05	94.05	94.05	94.05	94.05	94.05	94.05	94.05	94.05	94.05	94.05	94.05	94.05	94.05	94.05	94.05	94.05	94.05	94.05	94.05
TUG	TECH	Austria	Share of new improved heating systems	%	100	100	100	100	100	100	100	100	100	100	100	100	100	100	100	100	100	100	100	100	100	100	100	100	100	100	100	100
TUG	TECH	Austria	Increase in heating demand	%	0	0	0	0	0	0	0	0	0	0	0	0	0	0	0	0	0	0	0	0	0	0	0	0	0	0	0	0
TUG	TECH	Austria	Material optimization MI_101	%	0	1.14286	2.28571	3.42857	4.57143	5.71429	6.85714	8	8.4	8.8	9.2	9.6	10	10.4	10.8	11.2	11.6	12	12.3	12.6	12.9	13.2	13.5	13.8	14.1	14.4	14.7	15
TUG	TECH	Austria	Material optimization MI_109	%	0	1.14286	2.28571	3.42857	4.57143	5.71429	6.85714	8	8.4	8.8	9.2	9.6	10	10.4	10.8	11.2	11.6	12	12.3	12.6	12.9	13.2	13.5	13.8	14.1	14.4	14.7	15
TUG	TECH	Austria	Material optimization ME_201	%	0	1.14286	2.28571	3.42857	4.57143	5.71429	6.85714	8	8.4	8.8	9.2	9.6	10	10.4	10.8	11.2	11.6	12	12.3	12.6	12.9	13.2	13.5	13.8	14.1	14.4	14.7	15
TUG	TECH	Austria	Material optimization ME_202	%	0	1.14286	2.28571	3.42857	4.57143	5.71429	6.85714	8	8.4	8.8	9.2	9.6	10	10.4	10.8	11.2	11.6	12	12.3	12.6	12.9	13.2	13.5	13.8	14.1	14.4	14.7	15
TUG	TECH	Austria	Material optimization ME_207	%	0	1.14286	2.28571	3.42857	4.57143	5.71429	6.85714	8	8.4	8.8	9.2	9.6	10	10.4	10.8	11.2	11.6	12	12.3	12.6	12.9	13.2	13.5	13.8	14.1	14.4	14.7	15
TUG	TECH	Austria	Share of no basement	%	0	4.28571	8.57143	12.8571	17.1429	21.4286	25.7143	30	31.5	33	34.5	36	37.5	39	40.5	42	43.5	45	46	47	48	49	50	51	52	53	54	55
TUG	TECH	Austria	Share of new *** construction 3	%	22	22.4286	22.8571	23.2857	23.7143	24.1429	24.5714	25	25.3	25.6	25.9	26.2	26.5	26.8	27.1	27.4	27.7	28	28.2	28.4	28.6	28.8	29	29.2	29.4	29.6	29.8	30
TUG	TECH	Austria	Share of b component	%	0	2.85714	5.71429	8.57143	11.4286	14.2857	17.1429	20	21	22	23	24	25	26	27	28	29	30	31	32	33	34	35	36	37	38	39	40
TUG	TECH	Austria	Reduction in transportation distance	%	0	3.57143	7.14286	10.7143	14.2857	17.8571	21.4286	25	25.5	26	26.5	27	27.5	28	28.5	29	29.5	30	30.7	31.4	32.1	32.8	33.5	34.2	34.9	35.6	36.3	37
TUG	TECH	Austria	Vehicle energy efficiency	%	0	1.14286	2.28571	3.42857	4.57143	5.71429	6.85714	8	8.8	9.6	10.4	11.2	12	12.8	13.6	14.4	15.2	16	16.6	17.2	17.8	18.4	19	19.6	20.2	20.8	21.4	22
TUG	TECH	Austria	Construction machine optimization	%	0	1.14286	2.28571	3.42857	4.57143	5.71429	6.85714	8	8.2	8.4	8.6	8.8	9	9.2	9.4	9.6	9.8	10	10.2	10.4	10.6	10.8	11	11.2	11.4	11.6	11.8	12
TUG	TECH	Austria	Share of buildings repurposed	%	0	2.85714	5.71429	8.57143	11.4286	14.2857	17.1429	20	22	24	26	28	30	32	34	36	38	40	42	44	46	48	50	52	54	56	58	60
TUG	TECH	Austria	Reduction in construction waste	%	0	2.85714	5.71429	8.57143	11.4286	14.2857	17.1429	20	21	22	23	24	25	26	27	28	29	30	31	32	33	34	35	36	37	38	39	40
TUG	TECH	Austria	Recycling rate	%	0	10	20	30	40	50	60	70	72	74	76	78	80	82	84	86	88	90	91	92	93	94	95	96	97	98	99	100
TUG	TECH	Austria	Reuse rate MI	%	0	1.28571	2.57143	3.85714	5.14286	6.42857	7.71429	9	9.9	10.8	11.7	12.6	13.5	14.4	15.3	16.2	17.1	18	19.1	20.2	21.3	22.4	23.5	24.6	25.7	26.8	27.9	29
TUG	TECH	Austria	Reuse rate ME	%	0	1.28571	2.57143	3.85714	5.14286	6.42857	7.71429	9	9.9	10.8	11.7	12.6	13.5	14.4	15.3	16.2	17.1	18	19.1	20.2	21.3	22.4	23.5	24.6	25.7	26.8	27.9	29
TUG	TECH	Austria	Prospective scenario		REMIND_SSP2-PkBudg1150_ALL_HIGH	REMIND_SSP2-PkBudg1150_ALL_HIGH	REMIND_SSP2-PkBudg1150_ALL_HIGH	REMIND_SSP2-PkBudg1150_ALL_HIGH	REMIND_SSP2-PkBudg1150_ALL_HIGH	REMIND_SSP2-PkBudg1150_ALL_HIGH	REMIND_SSP2-PkBudg1150_ALL_HIGH	REMIND_SSP2-PkBudg1150_ALL_HIGH	REMIND_SSP2-PkBudg1150_ALL_HIGH	REMIND_SSP2-PkBudg1150_ALL_HIGH	REMIND_SSP2-PkBudg1150_ALL_HIGH	REMIND_SSP2-PkBudg1150_ALL_HIGH	REMIND_SSP2-PkBudg1150_ALL_HIGH	REMIND_SSP2-PkBudg1150_ALL_HIGH	REMIND_SSP2-PkBudg1150_ALL_HIGH	REMIND_SSP2-PkBudg1150_ALL_HIGH	REMIND_SSP2-PkBudg1150_ALL_HIGH	REMIND_SSP2-PkBudg1150_ALL_HIGH	REMIND_SSP2-PkBudg1150_ALL_HIGH	REMIND_SSP2-PkBudg1150_ALL_HIGH	REMIND_SSP2-PkBudg1150_ALL_HIGH	REMIND_SSP2-PkBudg1150_ALL_HIGH	REMIND_SSP2-PkBudg1150_ALL_HIGH	REMIND_SSP2-PkBudg1150_ALL_HIGH	REMIND_SSP2-PkBudg1150_ALL_HIGH	REMIND_SSP2-PkBudg1150_ALL_HIGH	REMIND_SSP2-PkBudg1150_ALL_HIGH	REMIND_SSP2-PkBudg1150_ALL_HIGH
TUG	SUF	Austria	Population	p	9051520	9084650	9113898	9142652	9170801	9198207	9224829	9250615	9275469	9299495	9322783	9345389	9367376	9388876	9409886	9430444	9450475	9469943	9488808	9507283	9525150	9542221	9558634	9574170	9588554	9601928	9614261	9625622
TUG	SUF	Austria	Floor area per person (NFA)	m2/p	46.2	46.1714	46.1429	46.1143	46.0857	46.0571	46.0286	46	45.9	45.8	45.7	45.6	45.5	45.4	45.3	45.2	45.1	45	44.6	44.2	43.8	43.4	43	42.6	42.2	41.8	41.4	41
TUG	SUF	Austria	Share of new SFH	%	40	35	30	25	20	15	10	5	5	5	5	5	5	5	5	5	5	5	5	5	5	5	5	5	5	5	5	5
TUG	SUF	Austria	Increase in new OFF	%	0	-1.42857	-2.85714	-4.28571	-5.71429	-7.14286	-8.57143	-10	-10.5	-11	-11.5	-12	-12.5	-13	-13.5	-14	-14.5	-15	-15.7	-16.4	-17.1	-17.8	-18.5	-19.2	-19.9	-20.6	-21.3	-22
TUG	SUF	Austria	Increase in new TRA	%	0	-1.42857	-2.85714	-4.28571	-5.71429	-7.14286	-8.57143	-10	-10.5	-11	-11.5	-12	-12.5	-13	-13.5	-14	-14.5	-15	-15.7	-16.4	-17.1	-17.8	-18.5	-19.2	-19.9	-20.6	-21.3	-22
TUG	SUF	Austria	Use of empty dwellings	%	0	2.14286	4.28571	6.42857	8.57143	10.7143	12.8571	15	16	17	18	19	20	21	22	23	24	25	26	27	28	29	30	31	32	33	34	35
TUG	SUF	Austria	Use of secondary dwellings	%	0	2.14286	4.28571	6.42857	8.57143	10.7143	12.8571	15	16	17	18	19	20	21	22	23	24	25	26	27	28	29	30	31	32	33	34	35
TUG	SUF	Austria	Use of empty units	%	0	2.14286	4.28571	6.42857	8.57143	10.7143	12.8571	15	16	17	18	19	20	21	22	23	24	25	26	27	28	29	30	31	32	33	34	35
TUG	SUF	Austria	Share of refurbished buildings light	%	0.5	0.542857	0.585714	0.628571	0.671429	0.714286	0.757143	0.8	0.845	0.89	0.935	0.98	1.025	1.07	1.115	1.16	1.205	1.25	1.215	1.18	1.145	1.11	1.075	1.04	1.005	0.97	0.935	0.9
TUG	SUF	Austria	Share of refurbished buildings medium	%	1.4	1.52	1.64	1.76	1.88	2	2.12	2.24	2.366	2.492	2.618	2.744	2.87	2.996	3.122	3.248	3.374	3.5	3.402	3.304	3.206	3.108	3.01	2.912	2.814	2.716	2.618	2.52
TUG	SUF	Austria	Share of refurbished buildings deep	%	0.2	0.217143	0.234286	0.251429	0.268571	0.285714	0.302857	0.32	0.338	0.356	0.374	0.392	0.41	0.428	0.446	0.464	0.482	0.5	0.486	0.472	0.458	0.444	0.43	0.416	0.402	0.388	0.374	0.36
TUG	SUF	Austria	Replacement share	%	15	14.4286	13.8571	13.2857	12.7143	12.1429	11.5714	11	11	11	11	11	11	11	11	11	11	11	11	11	11	11	11	11	11	11	11	11
TUG	SUF	Austria	Heating systems lifetime	years	20	20	20	20	20	20	20	20	20	20	20	20	20	20	20	20	20	20	20	20	20	20	20	20	20	20	20	20
TUG	SUF	Austria	Heating systems exchange	%	65	65	65	65	65	65	65	65	65	65	65	65	65	65	65	65	65	65	65	65	65	65	65	65	65	65	65	65
TUG	SUF	Austria	Increase in heated NFA	%	0	-0.285714	-0.571429	-0.857143	-1.14286	-1.42857	-1.71429	-2	-2.1	-2.2	-2.3	-2.4	-2.5	-2.6	-2.7	-2.8	-2.9	-3	-3.3	-3.6	-3.9	-4.2	-4.5	-4.8	-5.1	-5.4	-5.7	-6
TUG	SUF	Austria	Increase in cooled NFA	%	0	2.42857	4.85714	7.28571	9.71429	12.1429	14.5714	17	18.4	19.8	21.2	22.6	24	25.4	26.8	28.2	29.6	31	32.9	34.8	36.7	38.6	40.5	42.4	44.3	46.2	48.1	50
TUG	SUF	Austria	Share of new *** energy 3	%	5	5	5	5	5	5	5	5	5	5	5	5	5	5	5	5	5	5	5	5	5	5	5	5	5	5	5	5
TUG	SUF	Austria	Share of new *** energy 2	%	94.05	94.05	94.05	94.05	94.05	94.05	94.05	94.05	94.05	94.05	94.05	94.05	94.05	94.05	94.05	94.05	94.05	94.05	94.05	94.05	94.05	94.05	94.05	94.05	94.05	94.05	94.05	94.05
TUG	SUF	Austria	Share of new improved heating systems	%	100	100	100	100	100	100	100	100	100	100	100	100	100	100	100	100	100	100	100	100	100	100	100	100	100	100	100	100
TUG	SUF	Austria	Increase in heating demand	%	0	-1.42857	-2.85714	-4.28571	-5.71429	-7.14286	-8.57143	-10	-10.5	-11	-11.5	-12	-12.5	-13	-13.5	-14	-14.5	-15	-15.5	-16	-16.5	-17	-17.5	-18	-18.5	-19	-19.5	-20
TUG	SUF	Austria	Material optimization MI_101	%	0	0.285714	0.571429	0.857143	1.14286	1.42857	1.71429	2	2.1	2.2	2.3	2.4	2.5	2.6	2.7	2.8	2.9	3	3.2	3.4	3.6	3.8	4	4.2	4.4	4.6	4.8	5
TUG	SUF	Austria	Material optimization MI_109	%	0	0.285714	0.571429	0.857143	1.14286	1.42857	1.71429	2	2.1	2.2	2.3	2.4	2.5	2.6	2.7	2.8	2.9	3	3.2	3.4	3.6	3.8	4	4.2	4.4	4.6	4.8	5
TUG	SUF	Austria	Material optimization ME_201	%	0	0.285714	0.571429	0.857143	1.14286	1.42857	1.71429	2	2.1	2.2	2.3	2.4	2.5	2.6	2.7	2.8	2.9	3	3.2	3.4	3.6	3.8	4	4.2	4.4	4.6	4.8	5
TUG	SUF	Austria	Material optimization ME_202	%	0	0.285714	0.571429	0.857143	1.14286	1.42857	1.71429	2	2.1	2.2	2.3	2.4	2.5	2.6	2.7	2.8	2.9	3	3.2	3.4	3.6	3.8	4	4.2	4.4	4.6	4.8	5
TUG	SUF	Austria	Material optimization ME_207	%	0	0.285714	0.571429	0.857143	1.14286	1.42857	1.71429	2	2.1	2.2	2.3	2.4	2.5	2.6	2.7	2.8	2.9	3	3.2	3.4	3.6	3.8	4	4.2	4.4	4.6	4.8	5
TUG	SUF	Austria	Share of no basement	%	0	1.71429	3.42857	5.14286	6.85714	8.57143	10.2857	12	13.1	14.2	15.3	16.4	17.5	18.6	19.7	20.8	21.9	23	24.2	25.4	26.6	27.8	29	30.2	31.4	32.6	33.8	35
TUG	SUF	Austria	Share of new *** construction 3	%	22	22	22	22	22	22	22	22	22	22	22	22	22	22	22	22	22	22	22	22	22	22	22	22	22	22	22	22
TUG	SUF	Austria	Share of b component	%	0	0	0	0	0	0	0	0	1	2	3	4	5	6	7	8	9	10	11	12	13	14	15	16	17	18	19	20
TUG	SUF	Austria	Reduction in transportation distance	%	0	0	0	0	0	0	0	0	0	0	0	0	0	0	0	0	0	0	0	0	0	0	0	0	0	0	0	0
TUG	SUF	Austria	Vehicle energy efficiency	%	0	0	0	0	0	0	0	0	0.5	1	1.5	2	2.5	3	3.5	4	4.5	5	5.3	5.6	5.9	6.2	6.5	6.8	7.1	7.4	7.7	8
TUG	SUF	Austria	Construction machine optimization	%	0	0	0	0	0	0	0	0	0.4	0.8	1.2	1.6	2	2.4	2.8	3.2	3.6	4	4.2	4.4	4.6	4.8	5	5.2	5.4	5.6	5.8	6
TUG	SUF	Austria	Share of buildings repurposed	%	0	4.28571	8.57143	12.8571	17.1429	21.4286	25.7143	30	33	36	39	42	45	48	51	54	57	60	63	66	69	72	75	78	81	84	87	90
TUG	SUF	Austria	Reduction in construction waste	%	0	4.28571	8.57143	12.8571	17.1429	21.4286	25.7143	30	31	32	33	34	35	36	37	38	39	40	42	44	46	48	50	52	54	56	58	60
TUG	SUF	Austria	Recycling rate	%	0	1.42857	2.85714	4.28571	5.71429	7.14286	8.57143	10	11	12	13	14	15	16	17	18	19	20	21	22	23	24	25	26	27	28	29	30
TUG	SUF	Austria	Reuse rate MI	%	0	0.285714	0.571429	0.857143	1.14286	1.42857	1.71429	2	2.1	2.2	2.3	2.4	2.5	2.6	2.7	2.8	2.9	3	3.2	3.4	3.6	3.8	4	4.2	4.4	4.6	4.8	5
TUG	SUF	Austria	Reuse rate ME	%	0	0.285714	0.571429	0.857143	1.14286	1.42857	1.71429	2	2.1	2.2	2.3	2.4	2.5	2.6	2.7	2.8	2.9	3	3.2	3.4	3.6	3.8	4	4.2	4.4	4.6	4.8	5
TUG	SUF	Austria	Prospective scenario		REMIND_SSP2-NDC_ALL_LOW	REMIND_SSP2-NDC_ALL_LOW	REMIND_SSP2-NDC_ALL_LOW	REMIND_SSP2-NDC_ALL_LOW	REMIND_SSP2-NDC_ALL_LOW	REMIND_SSP2-NDC_ALL_LOW	REMIND_SSP2-NDC_ALL_LOW	REMIND_SSP2-NDC_ALL_LOW	REMIND_SSP2-NDC_ALL_LOW	REMIND_SSP2-NDC_ALL_LOW	REMIND_SSP2-NDC_ALL_LOW	REMIND_SSP2-NDC_ALL_LOW	REMIND_SSP2-NDC_ALL_LOW	REMIND_SSP2-NDC_ALL_LOW	REMIND_SSP2-NDC_ALL_LOW	REMIND_SSP2-NDC_ALL_LOW	REMIND_SSP2-NDC_ALL_LOW	REMIND_SSP2-NDC_ALL_LOW	REMIND_SSP2-NDC_ALL_LOW	REMIND_SSP2-NDC_ALL_LOW	REMIND_SSP2-NDC_ALL_LOW	REMIND_SSP2-NDC_ALL_LOW	REMIND_SSP2-NDC_ALL_LOW	REMIND_SSP2-NDC_ALL_LOW	REMIND_SSP2-NDC_ALL_LOW	REMIND_SSP2-NDC_ALL_LOW	REMIND_SSP2-NDC_ALL_LOW	REMIND_SSP2-NDC_ALL_LOW
TUG	MOD	Austria	Population	p	9051520	9084650	9113898	9142652	9170801	9198207	9224829	9250615	9275469	9299495	9322783	9345389	9367376	9388876	9409886	9430444	9450475	9469943	9488808	9507283	9525150	9542221	9558634	9574170	9588554	9601928	9614261	9625622
TUG	MOD	Austria	Floor area per person (NFA)	m2/p	46.2	46.3857	46.5714	46.7571	46.9429	47.1286	47.3143	47.5	47.55	47.6	47.65	47.7	47.75	47.8	47.85	47.9	47.95	48	48.1	48.2	48.3	48.4	48.5	48.6	48.7	48.8	48.9	49
TUG	MOD	Austria	Share of new SFH	%	40	37.8571	35.7143	33.5714	31.4286	29.2857	27.1429	25	25	25	25	25	25	25	25	25	25	25	25	25	25	25	25	25	25	25	25	25
TUG	MOD	Austria	Increase in new OFF	%	0	-0.714286	-1.42857	-2.14286	-2.85714	-3.57143	-4.28571	-5	-5.3	-5.6	-5.9	-6.2	-6.5	-6.8	-7.1	-7.4	-7.7	-8	-8.4	-8.8	-9.2	-9.6	-10	-10.4	-10.8	-11.2	-11.6	-12
TUG	MOD	Austria	Increase in new TRA	%	0	-0.714286	-1.42857	-2.14286	-2.85714	-3.57143	-4.28571	-5	-5.3	-5.6	-5.9	-6.2	-6.5	-6.8	-7.1	-7.4	-7.7	-8	-8.4	-8.8	-9.2	-9.6	-10	-10.4	-10.8	-11.2	-11.6	-12
TUG	MOD	Austria	Use of empty dwellings	%	0	0.714286	1.42857	2.14286	2.85714	3.57143	4.28571	5	5.5	6	6.5	7	7.5	8	8.5	9	9.5	10	11	12	13	14	15	16	17	18	19	20
TUG	MOD	Austria	Use of secondary dwellings	%	0	0.714286	1.42857	2.14286	2.85714	3.57143	4.28571	5	5.5	6	6.5	7	7.5	8	8.5	9	9.5	10	11	12	13	14	15	16	17	18	19	20
TUG	MOD	Austria	Use of empty units	%	0	0.714286	1.42857	2.14286	2.85714	3.57143	4.28571	5	5.5	6	6.5	7	7.5	8	8.5	9	9.5	10	11	12	13	14	15	16	17	18	19	20
TUG	MOD	Austria	Share of refurbished buildings light	%	0.5	0.542857	0.585714	0.628571	0.671429	0.714286	0.757143	0.8	0.845	0.89	0.935	0.98	1.025	1.07	1.115	1.16	1.205	1.25	1.215	1.18	1.145	1.11	1.075	1.04	1.005	0.97	0.935	0.9
TUG	MOD	Austria	Share of refurbished buildings medium	%	1.4	1.52	1.64	1.76	1.88	2	2.12	2.24	2.366	2.492	2.618	2.744	2.87	2.996	3.122	3.248	3.374	3.5	3.402	3.304	3.206	3.108	3.01	2.912	2.814	2.716	2.618	2.52
TUG	MOD	Austria	Share of refurbished buildings deep	%	0.2	0.217143	0.234286	0.251429	0.268571	0.285714	0.302857	0.32	0.338	0.356	0.374	0.392	0.41	0.428	0.446	0.464	0.482	0.5	0.486	0.472	0.458	0.444	0.43	0.416	0.402	0.388	0.374	0.36
TUG	MOD	Austria	Replacement share	%	15	14.4286	13.8571	13.2857	12.7143	12.1429	11.5714	11	11	11	11	11	11	11	11	11	11	11	11	11	11	11	11	11	11	11	11	11
TUG	MOD	Austria	Heating systems lifetime	years	20	20	20	20	20	20	20	20	20	20	20	20	20	20	20	20	20	20	20	20	20	20	20	20	20	20	20	20
TUG	MOD	Austria	Heating systems exchange	%	65	65	65	65	65	65	65	65	65	65	65	65	65	65	65	65	65	65	65	65	65	65	65	65	65	65	65	65
TUG	MOD	Austria	Increase in heated NFA	%	0	-0.285714	-0.571429	-0.857143	-1.14286	-1.42857	-1.71429	-2	-2.1	-2.2	-2.3	-2.4	-2.5	-2.6	-2.7	-2.8	-2.9	-3	-3.3	-3.6	-3.9	-4.2	-4.5	-4.8	-5.1	-5.4	-5.7	-6
TUG	MOD	Austria	Increase in cooled NFA	%	0	2.42857	4.85714	7.28571	9.71429	12.1429	14.5714	17	18.4	19.8	21.2	22.6	24	25.4	26.8	28.2	29.6	31	32.9	34.8	36.7	38.6	40.5	42.4	44.3	46.2	48.1	50
TUG	MOD	Austria	Share of new *** energy 3	%	5	11.4286	17.8571	24.2857	30.7143	37.1429	43.5714	50	50	50	50	50	50	50	50	50	50	50	50	50	50	50	50	50	50	50	50	50
TUG	MOD	Austria	Share of new *** energy 2	%	94.05	87.6857	81.3214	74.9571	68.5929	62.2286	55.8643	49.5	49.5	49.5	49.5	49.5	49.5	49.5	49.5	49.5	49.5	49.5	49.5	49.5	49.5	49.5	49.5	49.5	49.5	49.5	50	50
TUG	MOD	Austria	Share of new improved heating systems	%	100	100	100	100	100	100	100	100	100	100	100	100	100	100	100	100	100	100	100	100	100	100	100	100	100	100	100	100
TUG	MOD	Austria	Increase in heating demand	%	0	-0.857143	-1.71429	-2.57143	-3.42857	-4.28571	-5.14286	-6	-6.2	-6.4	-6.6	-6.8	-7	-7.2	-7.4	-7.6	-7.8	-8	-8.2	-8.4	-8.6	-8.8	-9	-9.2	-9.4	-9.6	-9.8	-10
TUG	MOD	Austria	Material optimization MI_101	%	0	1.14286	2.28571	3.42857	4.57143	5.71429	6.85714	8	8.4	8.8	9.2	9.6	10	10.4	10.8	11.2	11.6	12	12.3	12.6	12.9	13.2	13.5	13.8	14.1	14.4	14.7	15
TUG	MOD	Austria	Material optimization MI_109	%	0	1.14286	2.28571	3.42857	4.57143	5.71429	6.85714	8	8.4	8.8	9.2	9.6	10	10.4	10.8	11.2	11.6	12	12.3	12.6	12.9	13.2	13.5	13.8	14.1	14.4	14.7	15
TUG	MOD	Austria	Material optimization ME_201	%	0	1.14286	2.28571	3.42857	4.57143	5.71429	6.85714	8	8.4	8.8	9.2	9.6	10	10.4	10.8	11.2	11.6	12	12.3	12.6	12.9	13.2	13.5	13.8	14.1	14.4	14.7	15
TUG	MOD	Austria	Material optimization ME_202	%	0	1.14286	2.28571	3.42857	4.57143	5.71429	6.85714	8	8.4	8.8	9.2	9.6	10	10.4	10.8	11.2	11.6	12	12.3	12.6	12.9	13.2	13.5	13.8	14.1	14.4	14.7	15
TUG	MOD	Austria	Material optimization ME_207	%	0	1.14286	2.28571	3.42857	4.57143	5.71429	6.85714	8	8.4	8.8	9.2	9.6	10	10.4	10.8	11.2	11.6	12	12.3	12.6	12.9	13.2	13.5	13.8	14.1	14.4	14.7	15
TUG	MOD	Austria	Share of no basement	%	0	4.28571	8.57143	12.8571	17.1429	21.4286	25.7143	30	31.5	33	34.5	36	37.5	39	40.5	42	43.5	45	46	47	48	49	50	51	52	53	54	55
TUG	MOD	Austria	Share of new *** construction 3	%	22	22.4286	22.8571	23.2857	23.7143	24.1429	24.5714	25	25.3	25.6	25.9	26.2	26.5	26.8	27.1	27.4	27.7	28	28.2	28.4	28.6	28.8	29	29.2	29.4	29.6	29.8	30
TUG	MOD	Austria	Share of b component	%	0	1.42857	2.85714	4.28571	5.71429	7.14286	8.57143	10	11	12	13	14	15	16	17	18	19	20	21	22	23	24	25	26	27	28	29	30
TUG	MOD	Austria	Reduction in transportation distance	%	0	1.14286	2.28571	3.42857	4.57143	5.71429	6.85714	8	8.4	8.8	9.2	9.6	10	10.4	10.8	11.2	11.6	12	12.6	13.2	13.8	14.4	15	15.6	16.2	16.8	17.4	18
TUG	MOD	Austria	Vehicle energy efficiency	%	0	0.428571	0.857143	1.28571	1.71429	2.14286	2.57143	3	3.8	4.6	5.4	6.2	7	7.8	8.6	9.4	10.2	11	11.5	12	12.5	13	13.5	14	14.5	15	15.5	16
TUG	MOD	Austria	Construction machine optimization	%	0	0.571429	1.14286	1.71429	2.28571	2.85714	3.42857	4	4.4	4.8	5.2	5.6	6	6.4	6.8	7.2	7.6	8	8.2	8.4	8.6	8.8	9	9.2	9.4	9.6	9.8	10
TUG	MOD	Austria	Share of buildings repurposed	%	0	2.85714	5.71429	8.57143	11.4286	14.2857	17.1429	20	22	24	26	28	30	32	34	36	38	40	42	44	46	48	50	52	54	56	58	60
TUG	MOD	Austria	Reduction in construction waste	%	0	2.85714	5.71429	8.57143	11.4286	14.2857	17.1429	20	21	22	23	24	25	26	27	28	29	30	31	32	33	34	35	36	37	38	39	40
TUG	MOD	Austria	Recycling rate	%	0	5.71429	11.4286	17.1429	22.8571	28.5714	34.2857	40	42	44	46	48	50	52	54	56	58	60	62	64	66	68	70	72	74	76	78	80
TUG	MOD	Austria	Reuse rate MI	%	0	0.714286	1.42857	2.14286	2.85714	3.57143	4.28571	5	5.2	5.4	5.6	5.8	6	6.2	6.4	6.6	6.8	7	7.3	7.6	7.9	8.2	8.5	8.8	9.1	9.4	9.7	10
TUG	MOD	Austria	Reuse rate ME	%	0	0.714286	1.42857	2.14286	2.85714	3.57143	4.28571	5	5.2	5.4	5.6	5.8	6	6.2	6.4	6.6	6.8	7	7.3	7.6	7.9	8.2	8.5	8.8	9.1	9.4	9.7	10
TUG	MOD	Austria	Prospective scenario		REMIND_SSP2-NDC_ALL_MEDIUM	REMIND_SSP2-NDC_ALL_MEDIUM	REMIND_SSP2-NDC_ALL_MEDIUM	REMIND_SSP2-NDC_ALL_MEDIUM	REMIND_SSP2-NDC_ALL_MEDIUM	REMIND_SSP2-NDC_ALL_MEDIUM	REMIND_SSP2-NDC_ALL_MEDIUM	REMIND_SSP2-NDC_ALL_MEDIUM	REMIND_SSP2-NDC_ALL_MEDIUM	REMIND_SSP2-NDC_ALL_MEDIUM	REMIND_SSP2-NDC_ALL_MEDIUM	REMIND_SSP2-NDC_ALL_MEDIUM	REMIND_SSP2-NDC_ALL_MEDIUM	REMIND_SSP2-NDC_ALL_MEDIUM	REMIND_SSP2-NDC_ALL_MEDIUM	REMIND_SSP2-NDC_ALL_MEDIUM	REMIND_SSP2-NDC_ALL_MEDIUM	REMIND_SSP2-NDC_ALL_MEDIUM	REMIND_SSP2-NDC_ALL_MEDIUM	REMIND_SSP2-NDC_ALL_MEDIUM	REMIND_SSP2-NDC_ALL_MEDIUM	REMIND_SSP2-NDC_ALL_MEDIUM	REMIND_SSP2-NDC_ALL_MEDIUM	REMIND_SSP2-NDC_ALL_MEDIUM	REMIND_SSP2-NDC_ALL_MEDIUM	REMIND_SSP2-NDC_ALL_MEDIUM	REMIND_SSP2-NDC_ALL_MEDIUM	REMIND_SSP2-NDC_ALL_MEDIUM
TUG	AMB	Austria	Population	p	9051520	9084650	9113898	9142652	9170801	9198207	9224829	9250615	9275469	9299495	9322783	9345389	9367376	9388876	9409886	9430444	9450475	9469943	9488808	9507283	9525150	9542221	9558634	9574170	9588554	9601928	9614261	9625622
TUG	AMB	Austria	Floor area per person (NFA)	m2/p	46.2	46.1714	46.1429	46.1143	46.0857	46.0571	46.0286	46	45.9	45.8	45.7	45.6	45.5	45.4	45.3	45.2	45.1	45	44.6	44.2	43.8	43.4	43	42.6	42.2	41.8	41.4	41
TUG	AMB	Austria	Share of new SFH	%	40	35	30	25	20	15	10	5	5	5	5	5	5	5	5	5	5	5	5	5	5	5	5	5	5	5	5	5
TUG	AMB	Austria	Increase in new OFF	%	0	-1.42857	-2.85714	-4.28571	-5.71429	-7.14286	-8.57143	-10	-10.5	-11	-11.5	-12	-12.5	-13	-13.5	-14	-14.5	-15	-15.7	-16.4	-17.1	-17.8	-18.5	-19.2	-19.9	-20.6	-21.3	-22
TUG	AMB	Austria	Increase in new TRA	%	0	-1.42857	-2.85714	-4.28571	-5.71429	-7.14286	-8.57143	-10	-10.5	-11	-11.5	-12	-12.5	-13	-13.5	-14	-14.5	-15	-15.7	-16.4	-17.1	-17.8	-18.5	-19.2	-19.9	-20.6	-21.3	-22
TUG	AMB	Austria	Use of empty dwellings	%	0	2.14286	4.28571	6.42857	8.57143	10.7143	12.8571	15	16	17	18	19	20	21	22	23	24	25	26	27	28	29	30	31	32	33	34	35
TUG	AMB	Austria	Use of secondary dwellings	%	0	2.14286	4.28571	6.42857	8.57143	10.7143	12.8571	15	16	17	18	19	20	21	22	23	24	25	26	27	28	29	30	31	32	33	34	35
TUG	AMB	Austria	Use of empty units	%	0	2.14286	4.28571	6.42857	8.57143	10.7143	12.8571	15	16	17	18	19	20	21	22	23	24	25	26	27	28	29	30	31	32	33	34	35
TUG	AMB	Austria	Share of refurbished buildings light	%	0	0	0	0	0	0	0	0	0	0	0	0	0	0	0	0	0	0	0	0	0	0	0	0	0	0	0	0
TUG	AMB	Austria	Share of refurbished buildings medium	%	0.6	0.728571	0.857143	0.985714	1.11429	1.24286	1.37143	1.5	1.53	1.56	1.59	1.62	1.65	1.68	1.71	1.74	1.77	1.8	1.77	1.74	1.71	1.68	1.65	1.62	1.59	1.56	1.53	1.5
TUG	AMB	Austria	Share of refurbished buildings deep	%	0.7	0.85	1	1.15	1.3	1.45	1.6	1.75	1.785	1.82	1.855	1.89	1.925	1.96	1.995	2.03	2.065	2.1	2.065	2.03	1.995	1.96	1.925	1.89	1.855	1.82	1.785	1.75
TUG	AMB	Austria	Replacement share	%	15	14	13	12	11	10	9	8	8	8	8	8	8	8	8	8	8	8	8	8	8	8	8	8	8	8	8	8
TUG	AMB	Austria	Heating systems lifetime	years	15	15	15	15	15	15	15	15	15	15	15	15	15	15	15	15	15	15	15	15	15	15	15	15	15	15	15	15
TUG	AMB	Austria	Heating systems exchange	%	100	100	100	100	100	100	100	100	100	100	100	100	100	100	100	100	100	100	100	100	100	100	100	100	100	100	100	100
TUG	AMB	Austria	Increase in heated NFA	%	0	0	0	0	0	0	0	0	0	0	0	0	0	0	0	0	0	0	0	0	0	0	0	0	0	0	0	0
TUG	AMB	Austria	Increase in cooled NFA	%	0	0	0	0	0	0	0	0	0	0	0	0	0	0	0	0	0	0	0	0	0	0	0	0	0	0	0	0
TUG	AMB	Austria	Share of new *** energy 3	%	5	5	5	5	5	5	5	5	5	5	5	5	5	5	5	5	5	5	5	5	5	5	5	5	5	5	5	5
TUG	AMB	Austria	Share of new *** energy 2	%	94.05	94.05	94.05	94.05	94.05	94.05	94.05	94.05	94.05	94.05	94.05	94.05	94.05	94.05	94.05	94.05	94.05	94.05	94.05	94.05	94.05	94.05	94.05	94.05	94.05	94.05	94.05	94.05
TUG	AMB	Austria	Share of new improved heating systems	%	100	100	100	100	100	100	100	100	100	100	100	100	100	100	100	100	100	100	100	100	100	100	100	100	100	100	100	100
TUG	AMB	Austria	Increase in heating demand	%	0	-1.42857	-2.85714	-4.28571	-5.71429	-7.14286	-8.57143	-10	-10.5	-11	-11.5	-12	-12.5	-13	-13.5	-14	-14.5	-15	-15.5	-16	-16.5	-17	-17.5	-18	-18.5	-19	-19.5	-20
TUG	AMB	Austria	Material optimization MI_101	%	0	1.42857	2.85714	4.28571	5.71429	7.14286	8.57143	10	11	12	13	14	15	16	17	18	19	20	21	22	23	24	25	26	27	28	29	30
TUG	AMB	Austria	Material optimization MI_109	%	0	1.42857	2.85714	4.28571	5.71429	7.14286	8.57143	10	11	12	13	14	15	16	17	18	19	20	21	22	23	24	25	26	27	28	29	30
TUG	AMB	Austria	Material optimization ME_201	%	0	1.42857	2.85714	4.28571	5.71429	7.14286	8.57143	10	11	12	13	14	15	16	17	18	19	20	21	22	23	24	25	26	27	28	29	30
TUG	AMB	Austria	Material optimization ME_202	%	0	1.42857	2.85714	4.28571	5.71429	7.14286	8.57143	10	11	12	13	14	15	16	17	18	19	20	21	22	23	24	25	26	27	28	29	30
TUG	AMB	Austria	Material optimization ME_207	%	0	1.42857	2.85714	4.28571	5.71429	7.14286	8.57143	10	11	12	13	14	15	16	17	18	19	20	21	22	23	24	25	26	27	28	29	30
TUG	AMB	Austria	Share of no basement	%	0	6.42857	12.8571	19.2857	25.7143	32.1429	38.5714	45	47	49	51	53	55	57	59	61	63	65	67	69	71	73	75	77	79	81	83	85
TUG	AMB	Austria	Share of new *** construction 3	%	22	22.8571	23.7143	24.5714	25.4286	26.2857	27.1429	28	28.6	29.2	29.8	30.4	31	31.6	32.2	32.8	33.4	34	34.6	35.2	35.8	36.4	37	37.6	38.2	38.8	39.4	40
TUG	AMB	Austria	Share of b component	%	0	2.85714	5.71429	8.57143	11.4286	14.2857	17.1429	20	21	22	23	24	25	26	27	28	29	30	31	32	33	34	35	36	37	38	39	40
TUG	AMB	Austria	Reduction in transportation distance	%	0	3.57143	7.14286	10.7143	14.2857	17.8571	21.4286	25	25.5	26	26.5	27	27.5	28	28.5	29	29.5	30	30.7	31.4	32.1	32.8	33.5	34.2	34.9	35.6	36.3	37
TUG	AMB	Austria	Vehicle energy efficiency	%	0	1.14286	2.28571	3.42857	4.57143	5.71429	6.85714	8	8.8	9.6	10.4	11.2	12	12.8	13.6	14.4	15.2	16	16.6	17.2	17.8	18.4	19	19.6	20.2	20.8	21.4	22
TUG	AMB	Austria	Construction machine optimization	%	0	1.14286	2.28571	3.42857	4.57143	5.71429	6.85714	8	8.2	8.4	8.6	8.8	9	9.2	9.4	9.6	9.8	10	10.2	10.4	10.6	10.8	11	11.2	11.4	11.6	11.8	12
TUG	AMB	Austria	Share of buildings repurposed	%	0	4.28571	8.57143	12.8571	17.1429	21.4286	25.7143	30	33	36	39	42	45	48	51	54	57	60	63	66	69	72	75	78	81	84	87	90
TUG	AMB	Austria	Reduction in construction waste	%	0	4.28571	8.57143	12.8571	17.1429	21.4286	25.7143	30	31	32	33	34	35	36	37	38	39	40	42	44	46	48	50	52	54	56	58	60
TUG	AMB	Austria	Recycling rate	%	0	10	20	30	40	50	60	70	72	74	76	78	80	82	84	86	88	90	91	92	93	94	95	96	97	98	99	100
TUG	AMB	Austria	Reuse rate MI	%	0	1.28571	2.57143	3.85714	5.14286	6.42857	7.71429	9	9.9	10.8	11.7	12.6	13.5	14.4	15.3	16.2	17.1	18	19.1	20.2	21.3	22.4	23.5	24.6	25.7	26.8	27.9	29
TUG	AMB	Austria	Reuse rate ME	%	0	1.28571	2.57143	3.85714	5.14286	6.42857	7.71429	9	9.9	10.8	11.7	12.6	13.5	14.4	15.3	16.2	17.1	18	19.1	20.2	21.3	22.4	23.5	24.6	25.7	26.8	27.9	29
TUG	AMB	Austria	Prospective scenario		REMIND_SSP2-PkBudg500_ALL_HIGH	REMIND_SSP2-PkBudg500_ALL_HIGH	REMIND_SSP2-PkBudg500_ALL_HIGH	REMIND_SSP2-PkBudg500_ALL_HIGH	REMIND_SSP2-PkBudg500_ALL_HIGH	REMIND_SSP2-PkBudg500_ALL_HIGH	REMIND_SSP2-PkBudg500_ALL_HIGH	REMIND_SSP2-PkBudg500_ALL_HIGH	REMIND_SSP2-PkBudg500_ALL_HIGH	REMIND_SSP2-PkBudg500_ALL_HIGH	REMIND_SSP2-PkBudg500_ALL_HIGH	REMIND_SSP2-PkBudg500_ALL_HIGH	REMIND_SSP2-PkBudg500_ALL_HIGH	REMIND_SSP2-PkBudg500_ALL_HIGH	REMIND_SSP2-PkBudg500_ALL_HIGH	REMIND_SSP2-PkBudg500_ALL_HIGH	REMIND_SSP2-PkBudg500_ALL_HIGH	REMIND_SSP2-PkBudg500_ALL_HIGH	REMIND_SSP2-PkBudg500_ALL_HIGH	REMIND_SSP2-PkBudg500_ALL_HIGH	REMIND_SSP2-PkBudg500_ALL_HIGH	REMIND_SSP2-PkBudg500_ALL_HIGH	REMIND_SSP2-PkBudg500_ALL_HIGH	REMIND_SSP2-PkBudg500_ALL_HIGH	REMIND_SSP2-PkBudg500_ALL_HIGH	REMIND_SSP2-PkBudg500_ALL_HIGH	REMIND_SSP2-PkBudg500_ALL_HIGH	REMIND_SSP2-PkBudg500_ALL_HIGH

## Sheet: Output
Model	Scenario	Region	Variable	Unit	2023	2025	2030	2035	2040	2045	2050
PULSE-AT	POL	Austria	GWP100_FOSSIL|A1-A3 Emissions|MtCO2eq|Construction	MtCO2eq	4.66957	4.45534	3.83806	2.76069	2.63348	2.34626	2.06332
PULSE-AT	POL	Austria	GWP100_FOSSIL|A4 Emissions|MtCO2eq|Transportation	MtCO2eq	0.45193	0.378417	0.207111	0.137062	0.121187	0.0974742	0.0773753
PULSE-AT	POL	Austria	GWP100_FOSSIL|A5 Emissions|MtCO2eq|Construction installation	MtCO2eq	0.683946	0.689582	0.67012	0.491548	0.472828	0.43582	0.397668
PULSE-AT	POL	Austria	GWP100_FOSSIL|B4 Emissions|MtCO2eq|Replacement	MtCO2eq	0.674425	0.322392	0.347608	0.267661	0.757204	0.394422	0.377705
PULSE-AT	POL	Austria	GWP100_FOSSIL|B5 Emissions|MtCO2eq|Refurbishment	MtCO2eq	1.51527	1.41961	1.30181	1.15715	1.13382	0.921581	0.789833
PULSE-AT	POL	Austria	GWP100_FOSSIL|B6.1 Emissions|MtCO2eq|Energy (small devices)	MtCO2eq	1.57103	1.27889	0.526023	0.381175	0.23161	0.183605	0.133994
PULSE-AT	POL	Austria	GWP100_FOSSIL|B6.2 & B6.3 Emissions|MtCO2eq|Energy (large devices)	MtCO2eq	5.2616	4.29655	1.78043	1.29851	0.794243	0.633195	0.464681
PULSE-AT	POL	Austria	GWP100_FOSSIL|B6 - Heat Emissions|MtCO2eq|Energy (heating)	MtCO2eq	13.5588	12.2398	9.00153	8.03464	6.9793	6.10891	5.44748
PULSE-AT	POL	Austria	GWP100_FOSSIL|B6 - Cool Emissions|MtCO2eq|Energy (cooling)	MtCO2eq	0.991644	0.855235	0.396894	0.325306	0.219427	0.186675	0.145687
PULSE-AT	POL	Austria	GWP100_FOSSIL|B7 Emissions|MtCO2eq|Water demand	MtCO2eq	0.784326	0.69654	0.451497	0.418046	0.379706	0.370607	0.358715
PULSE-AT	POL	Austria	GWP100_FOSSIL|C1 Emissions|MtCO2eq|Demolition	MtCO2eq	0.0289996	0.0295498	0.0297046	0.0279522	0.0237287	0.0147253	0.0120997
PULSE-AT	POL	Austria	GWP100_FOSSIL|C2 Emissions|MtCO2eq|Demolition	MtCO2eq	0.0276158	0.0234222	0.0121694	0.010428	0.00807453	0.00423594	0.00294513
PULSE-AT	POL	Austria	GWP100_FOSSIL|C3-C4 Emissions|MtCO2eq|Demolition	MtCO2eq	0.0703374	0.0687851	0.0661178	0.0716418	0.0635368	0.0415416	0.033005
PULSE-AT	POL	Austria	Energy Service|Residential|Single-family|Stock	mm m2	259.21	265.255	279.333	290.589	301.324	311.503	321.115
PULSE-AT	POL	Austria	Energy Service|Residential|Terraced|Stock	mm m2	24.4683	24.9671	26.1207	27.0332	27.905	28.7304	29.5118
PULSE-AT	POL	Austria	Energy Service|Residential|Multi-family|Stock	mm m2	91.0963	93.1216	97.8232	101.559	105.129	108.523	111.734
PULSE-AT	POL	Austria	Energy Service|Residential|Apartment|Stock	mm m2	117.196	122.05	133.41	142.64	151.526	160.038	168.146
PULSE-AT	POL	Austria	Energy Service|Commercial|Education|Stock	mm m2	32.4927	32.9428	34.3371	35.477	36.5485	37.5475	38.4642
PULSE-AT	POL	Austria	Energy Service|Commercial|Health|Stock	mm m2	17.1882	17.367	17.9323	18.385	18.8115	19.2127	19.5835
PULSE-AT	POL	Austria	Energy Service|Commercial|Hotel|Stock	mm m2	37.7015	38.2188	39.8355	41.1609	42.4095	43.5808	44.6616
PULSE-AT	POL	Austria	Energy Service|Commercial|Offices|Stock	mm m2	65.4988	66.302	68.4549	69.4206	69.961	70.6053	71.1195
PULSE-AT	POL	Austria	Energy Service|Commercial|Other|Stock	mm m2	101.711	102.963	106.896	110.093	113.102	115.923	118.515
PULSE-AT	POL	Austria	Energy Service|Commercial|Trade|Stock	mm m2	47.9187	48.4586	49.9094	50.5257	50.8468	51.2456	51.5613
PULSE-AT	POL	Austria	Energy Service|Residential|Single-family|New	mm m2	3.49491	3.21051	3.21649	2.52972	2.61731	2.46989	2.35469
PULSE-AT	POL	Austria	Energy Service|Residential|Terraced|New	mm m2	0.291325	0.267511	0.268078	0.210811	0.218295	0.206048	0.196409
PULSE-AT	POL	Austria	Energy Service|Residential|Multi-family|New	mm m2	1.18458	1.08831	1.0905	0.857696	0.887234	0.837785	0.79862
PULSE-AT	POL	Austria	Energy Service|Residential|Apartment|New	mm m2	2.67148	2.4558	2.45943	1.93383	2.0027	1.88943	1.80243
PULSE-AT	POL	Austria	Energy Service|Commercial|Offices|New	mm m2	0.598814	0.723639	0.763905	0.402661	0.370448	0.371599	0.307748
PULSE-AT	POL	Austria	Energy Service|Commercial|Trade|New	mm m2	0.478583	0.563385	0.583536	0.324093	0.295546	0.288829	0.232575
PULSE-AT	POL	Austria	Energy Service|Commercial|Education|New	mm m2	0.349421	0.482184	0.473224	0.40725	0.384444	0.344533	0.304623
PULSE-AT	POL	Austria	Energy Service|Commercial|Health|New	mm m2	0.173687	0.232245	0.228771	0.196019	0.185597	0.167236	0.148379
PULSE-AT	POL	Austria	Energy Service|Commercial|Hotel|New	mm m2	0.263328	0.423072	0.423696	0.36192	0.36504	0.34632	0.323856
PULSE-AT	POL	Austria	Energy Service|Commercial|Other|New	mm m2	0.860612	1.24779	1.21137	1.01587	0.981366	0.900863	0.810777
PULSE-AT	POL	Austria	Energy Service|Residential|Single-family|Demolished	mm m2	0.363609	0.380374	0.412123	0.372343	0.409293	0.187089	0.137553
PULSE-AT	POL	Austria	Energy Service|Residential|Terraced|Demolished	mm m2	0.0326497	0.0348506	0.0372411	0.0425711	0.0257082	0.0208363	0.0203689
PULSE-AT	POL	Austria	Energy Service|Residential|Multi-family|Demolished	mm m2	0.135759	0.141148	0.154793	0.16696	0.10254	0.100757	0.100042
PULSE-AT	POL	Austria	Energy Service|Residential|Apartment|Demolished	mm m2	0.162945	0.173234	0.194687	0.213003	0.221929	0.101377	0.101933
PULSE-AT	POL	Austria	Energy Service|Commercial|Education|Demolished	mm m2	0.195964	0.199677	0.199574	0.195708	0.116817	0.0865593	0.0584446
PULSE-AT	POL	Austria	Energy Service|Commercial|Health|Demolished	mm m2	0.117106	0.11806	0.117073	0.112706	0.0884136	0.0502324	0.0377956
PULSE-AT	POL	Austria	Energy Service|Commercial|Hotel|Demolished	mm m2	0.089856	0.095472	0.10608	0.116064	0.10608	0.106704	0.07488
PULSE-AT	POL	Austria	Energy Service|Commercial|Offices|Demolished	mm m2	0.306593	0.311096	0.305219	0.2945	0.260431	0.181392	0.168542
PULSE-AT	POL	Austria	Energy Service|Commercial|Other|Demolished	mm m2	0.446786	0.450147	0.437864	0.422508	0.388214	0.231955	0.212045
PULSE-AT	POL	Austria	Energy Service|Commercial|Trade|Demolished	mm m2	0.282547	0.285619	0.275231	0.259375	0.231956	0.193662	0.139028
PULSE-AT	POL	Austria	Population|Residential|SFH	million	4.24728	4.25793	4.28113	4.30446	4.32365	4.33866	4.34589
PULSE-AT	POL	Austria	Population|Residential|TEH	million	0.411612	0.410358	0.407466	0.405698	0.403982	0.402241	0.400161
PULSE-AT	POL	Austria	Population|Residential|MFH	million	1.87106	1.8758	1.88601	1.8962	1.90485	1.91192	1.91574
PULSE-AT	POL	Austria	Population|Residential|ABL	million	2.52157	2.56981	2.67601	2.76102	2.83746	2.90581	2.96383
PULSE-AT	POL	Austria	Population|Residential|Total	million	9.05152	9.1139	9.25061	9.36738	9.46994	9.55863	9.62562
PULSE-AT	TECH	Austria	GWP100_FOSSIL|A1-A3 Emissions|MtCO2eq|Construction	MtCO2eq	4.66978	4.17714	2.92935	1.85512	1.52166	1.23958	0.995553
PULSE-AT	TECH	Austria	GWP100_FOSSIL|A4 Emissions|MtCO2eq|Transportation	MtCO2eq	0.451953	0.329713	0.11738	0.0624713	0.0420846	0.0267339	0.0159837
PULSE-AT	TECH	Austria	GWP100_FOSSIL|A5 Emissions|MtCO2eq|Construction installation	MtCO2eq	0.683995	0.63347	0.476432	0.198391	0.0409479	0.0286502	0.0185178
PULSE-AT	TECH	Austria	GWP100_FOSSIL|B4 Emissions|MtCO2eq|Replacement	MtCO2eq	0.00509514	0.00198148	0.00111288	0.000902268	0.723606	0.83739	0.998613
PULSE-AT	TECH	Austria	GWP100_FOSSIL|B5 Emissions|MtCO2eq|Refurbishment	MtCO2eq	2.66106	2.87118	3.69053	3.63103	2.11093	1.49859	0.96479
PULSE-AT	TECH	Austria	GWP100_FOSSIL|B6.1 Emissions|MtCO2eq|Energy (small devices)	MtCO2eq	1.57103	1.2546	0.430238	0.286908	0.137409	0.127533	0.117161
PULSE-AT	TECH	Austria	GWP100_FOSSIL|B6.2 & B6.3 Emissions|MtCO2eq|Energy (large devices)	MtCO2eq	5.2616	4.21492	1.45625	0.977438	0.471262	0.439916	0.406434
PULSE-AT	TECH	Austria	GWP100_FOSSIL|B6 - Heat Emissions|MtCO2eq|Energy (heating)	MtCO2eq	13.2011	11.1627	6.03065	2.53945	0.835612	0.712744	0.607451
PULSE-AT	TECH	Austria	GWP100_FOSSIL|B6 - Cool Emissions|MtCO2eq|Energy (cooling)	MtCO2eq	0.991646	0.836446	0.324042	0.229901	0.116742	0.11831	0.117295
PULSE-AT	TECH	Austria	GWP100_FOSSIL|B7 Emissions|MtCO2eq|Water demand	MtCO2eq	0.784326	0.685275	0.409478	0.358909	0.302188	0.29144	0.277967
PULSE-AT	TECH	Austria	GWP100_FOSSIL|C1 Emissions|MtCO2eq|Demolition	MtCO2eq	0.0290029	0.0269642	0.0197186	0.00960895	0.000958444	0.000389204	0.000109386
PULSE-AT	TECH	Austria	GWP100_FOSSIL|C2 Emissions|MtCO2eq|Demolition	MtCO2eq	0.027606	0.0204494	0.00647265	0.00429443	0.00212308	0.000762928	0.000229441
PULSE-AT	TECH	Austria	GWP100_FOSSIL|C3-C4 Emissions|MtCO2eq|Demolition	MtCO2eq	0.0703143	0.0636782	0.0447791	0.0377882	0.0292518	0.0142054	0.00522191
PULSE-AT	TECH	Austria	Energy Service|Residential|Single-family|Stock	mm m2	259.21	265.258	279.377	290.694	301.573	312.036	321.949
PULSE-AT	TECH	Austria	Energy Service|Residential|Terraced|Stock	mm m2	24.4683	24.967	26.1206	27.0591	27.9637	28.8127	29.608
PULSE-AT	TECH	Austria	Energy Service|Residential|Multi-family|Stock	mm m2	91.0963	93.1215	97.8132	101.543	105.108	108.499	111.798
PULSE-AT	TECH	Austria	Energy Service|Residential|Apartment|Stock	mm m2	117.196	122.049	133.385	142.541	151.274	159.535	167.298
PULSE-AT	TECH	Austria	Energy Service|Commercial|Education|Stock	mm m2	32.4927	32.9428	34.3352	35.4723	36.5334	37.5089	38.4042
PULSE-AT	TECH	Austria	Energy Service|Commercial|Health|Stock	mm m2	17.1882	17.367	17.9345	18.3918	18.826	19.2465	19.6426
PULSE-AT	TECH	Austria	Energy Service|Commercial|Hotel|Stock	mm m2	37.7015	38.2181	39.8349	41.1584	42.402	43.5621	44.6179
PULSE-AT	TECH	Austria	Energy Service|Commercial|Offices|Stock	mm m2	65.4988	66.302	68.4528	69.4122	69.9416	70.5626	71.0529
PULSE-AT	TECH	Austria	Energy Service|Commercial|Other|Stock	mm m2	101.711	102.962	106.9	110.103	113.115	115.95	118.565
PULSE-AT	TECH	Austria	Energy Service|Commercial|Trade|Stock	mm m2	47.9187	48.46	49.9096	50.5303	50.8565	51.2631	51.5847
PULSE-AT	TECH	Austria	Energy Service|Residential|Single-family|New	mm m2	3.49491	3.20621	3.18366	2.46836	2.50671	2.30192	2.11232
PULSE-AT	TECH	Austria	Energy Service|Residential|Terraced|New	mm m2	0.291325	0.267284	0.265129	0.205708	0.208996	0.191986	0.176224
PULSE-AT	TECH	Austria	Energy Service|Residential|Multi-family|New	mm m2	1.18458	1.08722	1.07934	0.83691	0.850038	0.780678	0.716351
PULSE-AT	TECH	Austria	Energy Service|Residential|Apartment|New	mm m2	2.67148	2.45399	2.43587	1.88852	1.91661	1.76165	1.61666
PULSE-AT	TECH	Austria	Energy Service|Commercial|Offices|New	mm m2	0.598814	0.719037	0.732843	0.361244	0.258278	0.253101	0.180622
PULSE-AT	TECH	Austria	Energy Service|Commercial|Trade|New	mm m2	0.478583	0.557508	0.560866	0.277075	0.196471	0.186396	0.13182
PULSE-AT	TECH	Austria	Energy Service|Commercial|Education|New	mm m2	0.350235	0.48137	0.457749	0.382815	0.291591	0.218286	0.180819
PULSE-AT	TECH	Austria	Energy Service|Commercial|Health|New	mm m2	0.173687	0.231252	0.218846	0.183116	0.149867	0.117611	0.0843625
PULSE-AT	TECH	Austria	Energy Service|Commercial|Hotel|New	mm m2	0.263328	0.422448	0.418704	0.347568	0.340704	0.275808	0.247728
PULSE-AT	TECH	Austria	Energy Service|Commercial|Other|New	mm m2	0.860612	1.24587	1.16537	0.952615	0.90853	0.764775	0.582686
PULSE-AT	TECH	Austria	Energy Service|Residential|Single-family|Demolished	mm m2	0.36355	0.371878	0.367099	0.307234	0.304343	0.239062	0.0532937
PULSE-AT	TECH	Austria	Energy Service|Residential|Terraced|Demolished	mm m2	0.0328004	0.0348506	0.0358591	0.0293342	0.0294583	0.0276474	0.006753
PULSE-AT	TECH	Austria	Energy Service|Residential|Multi-family|Demolished	mm m2	0.135429	0.141841	0.143779	0.149488	0.0836948	0.0470376	0.0172192
PULSE-AT	TECH	Austria	Energy Service|Residential|Apartment|Demolished	mm m2	0.162892	0.172003	0.17984	0.188696	0.178918	0.0707659	0.0651927
PULSE-AT	TECH	Austria	Energy Service|Commercial|Education|Demolished	mm m2	0.197026	0.199467	0.185699	0.162022	0.0646	0.0154	0.014
PULSE-AT	TECH	Austria	Energy Service|Commercial|Health|Demolished	mm m2	0.116555	0.117562	0.107207	0.0988118	0.0500968	0.0133677	0.0093551
PULSE-AT	TECH	Austria	Energy Service|Commercial|Hotel|Demolished	mm m2	0.089856	0.094848	0.101712	0.10296	0.094224	0.055536	0.044304
PULSE-AT	TECH	Austria	Energy Service|Commercial|Offices|Demolished	mm m2	0.306575	0.306959	0.275577	0.254264	0.162231	0.0951898	0.0352643
PULSE-AT	TECH	Austria	Energy Service|Commercial|Other|Demolished	mm m2	0.446786	0.445522	0.392431	0.362619	0.314163	0.0964113	0.0550631
PULSE-AT	TECH	Austria	Energy Service|Commercial|Trade|Demolished	mm m2	0.282547	0.280332	0.25005	0.209258	0.13304	0.108963	0.0607512
PULSE-AT	TECH	Austria	Population|Residential|SFH	million	4.24728	4.25797	4.28182	4.30611	4.32762	4.34685	4.35851
PULSE-AT	TECH	Austria	Population|Residential|TEH	million	0.411612	0.410355	0.407469	0.406226	0.405128	0.40383	0.402038
PULSE-AT	TECH	Austria	Population|Residential|MFH	million	1.87106	1.87579	1.88579	1.89577	1.90416	1.91091	1.91574
PULSE-AT	TECH	Austria	Population|Residential|ABL	million	2.52157	2.56978	2.67554	2.75927	2.83304	2.89705	2.94934
PULSE-AT	TECH	Austria	Population|Residential|Total	million	9.05152	9.1139	9.25061	9.36738	9.46994	9.55863	9.62562
PULSE-AT	SUF	Austria	GWP100_FOSSIL|A1-A3 Emissions|MtCO2eq|Construction	MtCO2eq	4.67119	0.127297	0.0968274	0.0954273	0.0400387	0	0
PULSE-AT	SUF	Austria	GWP100_FOSSIL|A4 Emissions|MtCO2eq|Transportation	MtCO2eq	0.452073	0.00976184	0.00495314	0.0044626	0.0017044	0	0
PULSE-AT	SUF	Austria	GWP100_FOSSIL|A5 Emissions|MtCO2eq|Construction installation	MtCO2eq	0.68419	0.0234362	0.0220109	0.0233246	0.0110344	0	0
PULSE-AT	SUF	Austria	GWP100_FOSSIL|B4 Emissions|MtCO2eq|Replacement	MtCO2eq	0.350198	0.397559	0.376988	0.180247	0.170004	0.499124	0.529972
PULSE-AT	SUF	Austria	GWP100_FOSSIL|B5 Emissions|MtCO2eq|Refurbishment	MtCO2eq	2.30325	2.75296	3.29418	2.88457	2.50069	1.55425	1.21564
PULSE-AT	SUF	Austria	GWP100_FOSSIL|B6.1 Emissions|MtCO2eq|Energy (small devices)	MtCO2eq	1.57104	1.21652	0.342659	0.231111	0.120939	0.107395	0.0945214
PULSE-AT	SUF	Austria	GWP100_FOSSIL|B6.2 & B6.3 Emissions|MtCO2eq|Energy (large devices)	MtCO2eq	5.26161	4.08125	1.15394	0.779217	0.408269	0.36338	0.320218
PULSE-AT	SUF	Austria	GWP100_FOSSIL|B6 - Heat Emissions|MtCO2eq|Energy (heating)	MtCO2eq	13.4135	11.2124	6.51154	4.67304	3.396	2.36154	1.68978
PULSE-AT	SUF	Austria	GWP100_FOSSIL|B6 - Cool Emissions|MtCO2eq|Energy (cooling)	MtCO2eq	0.99165	0.810596	0.257647	0.184971	0.102709	0.0996227	0.0947217
PULSE-AT	SUF	Austria	GWP100_FOSSIL|B7 Emissions|MtCO2eq|Water demand	MtCO2eq	0.784327	0.66745	0.366756	0.325068	0.281809	0.26745	0.254012
PULSE-AT	SUF	Austria	GWP100_FOSSIL|C1 Emissions|MtCO2eq|Demolition	MtCO2eq	0.029008	0.0285884	0.0239336	0.0191146	0.0104172	0.00408039	0.00220462
PULSE-AT	SUF	Austria	GWP100_FOSSIL|C2 Emissions|MtCO2eq|Demolition	MtCO2eq	0.0276122	0.0226953	0.00968559	0.00659277	0.00303559	0.00091969	0.0003584
PULSE-AT	SUF	Austria	GWP100_FOSSIL|C3-C4 Emissions|MtCO2eq|Demolition	MtCO2eq	0.0703074	0.066605	0.0504591	0.0442205	0.0237776	0.00896407	0.00425046
PULSE-AT	SUF	Austria	Energy Service|Residential|Single-family|Stock	mm m2	259.21	262.18	260.436	258.87	257.53	256.599	256.05
PULSE-AT	SUF	Austria	Energy Service|Residential|Terraced|Stock	mm m2	24.4683	24.7144	24.5436	24.3979	24.2834	24.1873	24.1242
PULSE-AT	SUF	Austria	Energy Service|Residential|Multi-family|Stock	mm m2	91.0963	92.0935	91.3965	90.7439	90.1843	89.7421	89.4425
PULSE-AT	SUF	Austria	Energy Service|Residential|Apartment|Stock	mm m2	117.196	119.738	118.88	118.034	117.258	116.593	116.089
PULSE-AT	SUF	Austria	Energy Service|Commercial|Education|Stock	mm m2	32.4927	32.6157	32.2177	32.0655	31.8901	31.6118	31.4788
PULSE-AT	SUF	Austria	Energy Service|Commercial|Health|Stock	mm m2	17.1882	17.2271	17.037	16.9506	16.8616	16.6939	16.5908
PULSE-AT	SUF	Austria	Energy Service|Commercial|Hotel|Stock	mm m2	37.7015	37.8244	37.3526	37.0531	36.821	36.5052	36.2968
PULSE-AT	SUF	Austria	Energy Service|Commercial|Offices|Stock	mm m2	65.4988	65.4835	64.0645	62.8594	61.8989	61.2893	60.909
PULSE-AT	SUF	Austria	Energy Service|Commercial|Other|Stock	mm m2	101.711	102.057	101.02	100.619	100.151	99.2667	98.7174
PULSE-AT	SUF	Austria	Energy Service|Commercial|Trade|Stock	mm m2	47.9187	47.8347	46.5565	45.5109	44.7442	44.3009	44.0619
PULSE-AT	SUF	Austria	Energy Service|Residential|Single-family|New	mm m2	3.49507	0	0	0	0	0	0
PULSE-AT	SUF	Austria	Energy Service|Residential|Terraced|New	mm m2	0.291325	0	0	0	0	0	0
PULSE-AT	SUF	Austria	Energy Service|Residential|Multi-family|New	mm m2	1.1848	0	0	0	0	0	0
PULSE-AT	SUF	Austria	Energy Service|Residential|Apartment|New	mm m2	2.67329	0	0	0	0	0	0
PULSE-AT	SUF	Austria	Energy Service|Commercial|Offices|New	mm m2	0.598239	0	0	0	0	0	0
PULSE-AT	SUF	Austria	Energy Service|Commercial|Trade|New	mm m2	0.479423	0	0	0	0	0	0
PULSE-AT	SUF	Austria	Energy Service|Commercial|Education|New	mm m2	0.350235	0.116473	0.114845	0.116473	0.043983	0	0
PULSE-AT	SUF	Austria	Energy Service|Commercial|Health|New	mm m2	0.173687	0.0744375	0.0704675	0.06749	0.03573	0	0
PULSE-AT	SUF	Austria	Energy Service|Commercial|Hotel|New	mm m2	0.263952	0	0	0.049296	0.023088	0	0
PULSE-AT	SUF	Austria	Energy Service|Commercial|Other|New	mm m2	0.860612	0.214674	0.218507	0.21659	0.124587	0	0
PULSE-AT	SUF	Austria	Energy Service|Residential|Single-family|Demolished	mm m2	0.363654	0.361845	0.323707	0.242836	0.171158	0.0345076	0.0159032
PULSE-AT	SUF	Austria	Energy Service|Residential|Terraced|Demolished	mm m2	0.0331202	0.0340218	0.0300678	0.0237775	0.0202159	0.004319	0.0025524
PULSE-AT	SUF	Austria	Energy Service|Residential|Multi-family|Demolished	mm m2	0.135532	0.141841	0.13249	0.124565	0.0605244	0.0346442	0.02899
PULSE-AT	SUF	Austria	Energy Service|Residential|Apartment|Demolished	mm m2	0.162892	0.17205	0.167242	0.16316	0.0790742	0.0602298	0.0497938
PULSE-AT	SUF	Austria	Energy Service|Commercial|Education|Demolished	mm m2	0.196874	0.198152	0.172464	0.148253	0.0227004	0.0180002	0.014
PULSE-AT	SUF	Austria	Energy Service|Commercial|Health|Demolished	mm m2	0.116555	0.116017	0.0978546	0.0791984	0.0327972	0.0118839	0.0103443
PULSE-AT	SUF	Austria	Energy Service|Commercial|Hotel|Demolished	mm m2	0.09048	0.095472	0.0936	0.09048	0.066768	0.023712	0.020592
PULSE-AT	SUF	Austria	Energy Service|Commercial|Offices|Demolished	mm m2	0.305828	0.303284	0.253266	0.216096	0.122135	0.0691689	0.0118063
PULSE-AT	SUF	Austria	Energy Service|Commercial|Other|Demolished	mm m2	0.446357	0.436938	0.361412	0.300695	0.221369	0.0626256	0.0220252
PULSE-AT	SUF	Austria	Energy Service|Commercial|Trade|Demolished	mm m2	0.283107	0.276122	0.223741	0.169187	0.0932519	0.0429588	0.0204326
PULSE-AT	SUF	Austria	Population|Residential|SFH	million	4.24728	4.26571	4.33095	4.3877	4.43809	4.48345	4.51892
PULSE-AT	SUF	Austria	Population|Residential|TEH	million	0.411612	0.412199	0.418374	0.423966	0.429151	0.433465	0.436734
PULSE-AT	SUF	Austria	Population|Residential|MFH	million	1.87106	1.8795	1.90728	1.93084	1.95171	1.96956	1.98303
PULSE-AT	SUF	Austria	Population|Residential|ABL	million	2.52157	2.55649	2.59401	2.62487	2.65099	2.67216	2.68694
PULSE-AT	SUF	Austria	Population|Residential|Total	million	9.05152	9.1139	9.25061	9.36738	9.46994	9.55863	9.62562
PULSE-AT	MOD	Austria	GWP100_FOSSIL|A1-A3 Emissions|MtCO2eq|Construction	MtCO2eq	4.66958	2.2364	1.51673	0.853139	0.631482	0.42428	0.270746
PULSE-AT	MOD	Austria	GWP100_FOSSIL|A4 Emissions|MtCO2eq|Transportation	MtCO2eq	0.451914	0.18395	0.0725267	0.0347189	0.0215667	0.0111646	0.00523439
PULSE-AT	MOD	Austria	GWP100_FOSSIL|A5 Emissions|MtCO2eq|Construction installation	MtCO2eq	0.683938	0.346613	0.265005	0.132152	0.0779123	0.0527243	0.0347048
PULSE-AT	MOD	Austria	GWP100_FOSSIL|B4 Emissions|MtCO2eq|Replacement	MtCO2eq	0.350257	0.396575	0.372248	0.176789	0.164165	0.568348	0.579695
PULSE-AT	MOD	Austria	GWP100_FOSSIL|B5 Emissions|MtCO2eq|Refurbishment	MtCO2eq	2.30324	2.63238	3.17685	2.82025	2.47991	1.50232	1.16356
PULSE-AT	MOD	Austria	GWP100_FOSSIL|B6.1 Emissions|MtCO2eq|Energy (small devices)	MtCO2eq	1.57102	1.22344	0.347684	0.241469	0.133817	0.119222	0.104655
PULSE-AT	MOD	Austria	GWP100_FOSSIL|B6.2 & B6.3 Emissions|MtCO2eq|Energy (large devices)	MtCO2eq	5.2616	4.10799	1.1743	0.816895	0.453491	0.405369	0.356965
PULSE-AT	MOD	Austria	GWP100_FOSSIL|B6 - Heat Emissions|MtCO2eq|Energy (heating)	MtCO2eq	13.4135	11.2891	6.66474	4.88609	3.5797	2.53937	1.83651
PULSE-AT	MOD	Austria	GWP100_FOSSIL|B6 - Cool Emissions|MtCO2eq|Energy (cooling)	MtCO2eq	0.991639	0.815048	0.26106	0.192993	0.113469	0.11033	0.104513
PULSE-AT	MOD	Austria	GWP100_FOSSIL|B7 Emissions|MtCO2eq|Water demand	MtCO2eq	0.784326	0.674048	0.378479	0.340747	0.299842	0.290115	0.278688
PULSE-AT	MOD	Austria	GWP100_FOSSIL|C1 Emissions|MtCO2eq|Demolition	MtCO2eq	0.029007	0.0279404	0.0227862	0.0157257	0.00722401	0.00304173	0.00196349
PULSE-AT	MOD	Austria	GWP100_FOSSIL|C2 Emissions|MtCO2eq|Demolition	MtCO2eq	0.027601	0.0219298	0.00862713	0.00610152	0.00293454	0.000875555	0.000376037
PULSE-AT	MOD	Austria	GWP100_FOSSIL|C3-C4 Emissions|MtCO2eq|Demolition	MtCO2eq	0.0703074	0.0660588	0.0502572	0.0476791	0.0291691	0.0116093	0.00669803
PULSE-AT	MOD	Austria	Energy Service|Residential|Single-family|Stock	mm m2	259.21	263.703	268.135	269.696	270.633	271.531	272.188
PULSE-AT	MOD	Austria	Energy Service|Residential|Terraced|Stock	mm m2	24.4683	24.8504	25.434	25.8366	26.142	26.3972	26.5925
PULSE-AT	MOD	Austria	Energy Service|Residential|Multi-family|Stock	mm m2	91.0963	92.6457	95.0114	96.5762	97.6952	98.6493	99.4421
PULSE-AT	MOD	Austria	Energy Service|Residential|Apartment|Stock	mm m2	117.196	120.979	127.069	131.351	134.574	137.385	139.597
PULSE-AT	MOD	Austria	Energy Service|Commercial|Education|Stock	mm m2	32.4927	32.7973	33.4075	33.8213	34.1238	34.2627	34.3004
PULSE-AT	MOD	Austria	Energy Service|Commercial|Health|Stock	mm m2	17.1882	17.3035	17.5368	17.6868	17.8007	17.8774	17.9246
PULSE-AT	MOD	Austria	Energy Service|Commercial|Hotel|Stock	mm m2	37.7015	38.0447	38.7186	39.1747	39.5111	39.6552	39.672
PULSE-AT	MOD	Austria	Energy Service|Commercial|Offices|Stock	mm m2	65.4988	65.659	64.5947	64.2199	63.8904	63.1799	62.5535
PULSE-AT	MOD	Austria	Energy Service|Commercial|Other|Stock	mm m2	101.711	102.557	104.298	105.471	106.352	106.878	107.151
PULSE-AT	MOD	Austria	Energy Service|Commercial|Trade|Stock	mm m2	47.9187	48.0235	47.3013	47.0487	46.8359	46.3619	45.8617
PULSE-AT	MOD	Austria	Energy Service|Residential|Single-family|New	mm m2	3.49491	1.55824	1.03254	0.565586	0.504226	0.433355	0.323827
PULSE-AT	MOD	Austria	Energy Service|Residential|Terraced|New	mm m2	0.291325	0.154224	0.172141	0.0943488	0.0842562	0.0722358	0.0542052
PULSE-AT	MOD	Austria	Energy Service|Residential|Multi-family|New	mm m2	1.18458	0.625768	0.696222	0.38115	0.33914	0.289691	0.216174
PULSE-AT	MOD	Austria	Energy Service|Residential|Apartment|New	mm m2	2.67148	1.41186	1.57498	0.864515	0.768458	0.657901	0.49116
PULSE-AT	MOD	Austria	Energy Service|Commercial|Offices|New	mm m2	0.598814	0.140931	0.0678771	0.196729	0.120798	0	0
PULSE-AT	MOD	Austria	Energy Service|Commercial|Trade|New	mm m2	0.476904	0.169603	0.105792	0.181358	0.107471	0	0
PULSE-AT	MOD	Austria	Energy Service|Commercial|Education|New	mm m2	0.350235	0.338832	0.304623	0.234576	0.167787	0.074934	0.009774
PULSE-AT	MOD	Austria	Energy Service|Commercial|Health|New	mm m2	0.173687	0.169717	0.155823	0.122078	0.0942875	0.0486325	0.03176
PULSE-AT	MOD	Austria	Energy Service|Commercial|Hotel|New	mm m2	0.263952	0.24648	0.235872	0.175968	0.152256	0.083616	0.038688
PULSE-AT	MOD	Austria	Energy Service|Commercial|Other|New	mm m2	0.860612	0.831861	0.747525	0.552018	0.475349	0.29901	0.172506
PULSE-AT	MOD	Austria	Energy Service|Residential|Single-family|Demolished	mm m2	0.363796	0.371993	0.366944	0.307008	0.254178	0.0674818	0.0598664
PULSE-AT	MOD	Austria	Energy Service|Residential|Terraced|Demolished	mm m2	0.032682	0.0347523	0.0357275	0.0290651	0.029609	0.0077623	0.0061502
PULSE-AT	MOD	Austria	Energy Service|Residential|Multi-family|Demolished	mm m2	0.135264	0.141415	0.144065	0.144026	0.084034	0.0470112	0.0418922
PULSE-AT	MOD	Austria	Energy Service|Residential|Apartment|Demolished	mm m2	0.162767	0.17205	0.177674	0.18275	0.0837486	0.0729372	0.0692751
PULSE-AT	MOD	Austria	Energy Service|Commercial|Education|Demolished	mm m2	0.196912	0.200529	0.184637	0.170084	0.0253005	0.0213004	0.0147
PULSE-AT	MOD	Austria	Energy Service|Commercial|Health|Demolished	mm m2	0.116558	0.117074	0.107272	0.0854821	0.0612139	0.0133677	0.0123228
PULSE-AT	MOD	Austria	Energy Service|Commercial|Hotel|Demolished	mm m2	0.09048	0.095472	0.100464	0.104832	0.082368	0.054288	0.004992
PULSE-AT	MOD	Austria	Energy Service|Commercial|Offices|Demolished	mm m2	0.30665	0.306405	0.277893	0.252656	0.161522	0.0690237	0.0345757
PULSE-AT	MOD	Austria	Energy Service|Commercial|Other|Demolished	mm m2	0.447509	0.444807	0.395013	0.362619	0.296659	0.11182	0.0534898
PULSE-AT	MOD	Austria	Energy Service|Commercial|Trade|Demolished	mm m2	0.281738	0.281135	0.248146	0.208616	0.134276	0.0753093	0.0607512
PULSE-AT	MOD	Austria	Population|Residential|SFH	million	4.24728	4.26043	4.27716	4.28676	4.29933	4.31105	4.31842
PULSE-AT	MOD	Austria	Population|Residential|TEH	million	0.411612	0.411303	0.414098	0.418108	0.422063	0.425254	0.427559
PULSE-AT	MOD	Austria	Population|Residential|MFH	million	1.87106	1.87792	1.90426	1.9308	1.95388	1.9733	1.98891
PULSE-AT	MOD	Austria	Population|Residential|ABL	million	2.52157	2.56424	2.6551	2.73171	2.79468	2.84902	2.89073
PULSE-AT	MOD	Austria	Population|Residential|Total	million	9.05152	9.1139	9.25061	9.36738	9.46994	9.55863	9.62562
PULSE-AT	AMB	Austria	GWP100_FOSSIL|A1-A3 Emissions|MtCO2eq|Construction	MtCO2eq	4.67127	0.100817	0.0515565	0.0434346	0.0141505	0	0
PULSE-AT	AMB	Austria	GWP100_FOSSIL|A4 Emissions|MtCO2eq|Transportation	MtCO2eq	0.452099	0.00765324	0.00181605	0.00102074	0.000154778	0	0
PULSE-AT	AMB	Austria	GWP100_FOSSIL|A5 Emissions|MtCO2eq|Construction installation	MtCO2eq	0.684217	0.0215372	0.015956	0.00913194	0.00034001	0	0
PULSE-AT	AMB	Austria	GWP100_FOSSIL|B4 Emissions|MtCO2eq|Replacement	MtCO2eq	0.00509514	0.00194344	0.00101149	0.00082125	0.547679	0.68158	0.901476
PULSE-AT	AMB	Austria	GWP100_FOSSIL|B5 Emissions|MtCO2eq|Refurbishment	MtCO2eq	2.66108	3.01971	3.69071	3.56346	2.07927	1.48925	1.01017
PULSE-AT	AMB	Austria	GWP100_FOSSIL|B6.1 Emissions|MtCO2eq|Energy (small devices)	MtCO2eq	1.57103	1.18692	0.219614	0.161496	0.103571	0.0970533	0.0908512
PULSE-AT	AMB	Austria	GWP100_FOSSIL|B6.2 & B6.3 Emissions|MtCO2eq|Energy (large devices)	MtCO2eq	5.26162	3.98197	0.73957	0.544498	0.349612	0.328406	0.30773
PULSE-AT	AMB	Austria	GWP100_FOSSIL|B6 - Heat Emissions|MtCO2eq|Energy (heating)	MtCO2eq	13.2011	10.7897	5.17496	1.94795	0.51712	0.444779	0.392136
PULSE-AT	AMB	Austria	GWP100_FOSSIL|B6 - Cool Emissions|MtCO2eq|Energy (cooling)	MtCO2eq	0.991646	0.748694	0.138314	0.101632	0.0651325	0.0609893	0.0570649
PULSE-AT	AMB	Austria	GWP100_FOSSIL|B7 Emissions|MtCO2eq|Water demand	MtCO2eq	0.784327	0.646717	0.293045	0.24945	0.204423	0.192849	0.18208
PULSE-AT	AMB	Austria	GWP100_FOSSIL|C1 Emissions|MtCO2eq|Demolition	MtCO2eq	0.0290141	0.0262573	0.017084	0.0072743	0.000222052	0.000106226	4.04284e-05
PULSE-AT	AMB	Austria	GWP100_FOSSIL|C2 Emissions|MtCO2eq|Demolition	MtCO2eq	0.0276298	0.0199129	0.00539333	0.00279992	0.00091449	0.000308398	6.87754e-05
PULSE-AT	AMB	Austria	GWP100_FOSSIL|C3-C4 Emissions|MtCO2eq|Demolition	MtCO2eq	0.070365	0.0619657	0.0387458	0.0273122	0.0162266	0.0067931	0.00265921
PULSE-AT	AMB	Austria	Energy Service|Residential|Single-family|Stock	mm m2	259.21	262.18	260.435	258.868	257.568	256.662	256.143
PULSE-AT	AMB	Austria	Energy Service|Residential|Terraced|Stock	mm m2	24.4683	24.7147	24.5439	24.4047	24.2902	24.1934	24.1285
PULSE-AT	AMB	Austria	Energy Service|Residential|Multi-family|Stock	mm m2	91.0963	92.094	91.3962	90.7449	90.1835	89.7411	89.4629
PULSE-AT	AMB	Austria	Energy Service|Residential|Apartment|Stock	mm m2	117.196	119.736	118.879	118.037	117.258	116.6	116.111
PULSE-AT	AMB	Austria	Energy Service|Commercial|Education|Stock	mm m2	32.4927	32.6157	32.2179	32.0652	31.8901	31.6455	31.5625
PULSE-AT	AMB	Austria	Energy Service|Commercial|Health|Stock	mm m2	17.1882	17.227	17.0364	16.9509	16.8626	16.7159	16.6252
PULSE-AT	AMB	Austria	Energy Service|Commercial|Hotel|Stock	mm m2	37.7015	37.8244	37.3539	37.0537	36.8204	36.5252	36.333
PULSE-AT	AMB	Austria	Energy Service|Commercial|Offices|Stock	mm m2	65.4988	65.4833	64.064	62.8629	61.9156	61.3495	60.9593
PULSE-AT	AMB	Austria	Energy Service|Commercial|Other|Stock	mm m2	101.711	102.056	101.019	100.615	100.154	99.2507	98.7733
PULSE-AT	AMB	Austria	Energy Service|Commercial|Trade|Stock	mm m2	47.9187	47.8324	46.5535	45.5129	44.7736	44.3604	44.1156
PULSE-AT	AMB	Austria	Energy Service|Residential|Single-family|New	mm m2	3.49537	0	0	0	0	0	0
PULSE-AT	AMB	Austria	Energy Service|Residential|Terraced|New	mm m2	0.291438	0	0	0	0	0	0
PULSE-AT	AMB	Austria	Energy Service|Residential|Multi-family|New	mm m2	1.1848	0	0	0	0	0	0
PULSE-AT	AMB	Austria	Energy Service|Residential|Apartment|New	mm m2	2.6742	0	0	0	0	0	0
PULSE-AT	AMB	Austria	Energy Service|Commercial|Offices|New	mm m2	0.598814	0	0	0	0	0	0
PULSE-AT	AMB	Austria	Energy Service|Commercial|Trade|New	mm m2	0.478583	0	0	0	0	0	0
PULSE-AT	AMB	Austria	Energy Service|Commercial|Education|New	mm m2	0.349421	0.116473	0.114845	0.117288	0.0268785	0	0
PULSE-AT	AMB	Austria	Energy Service|Commercial|Health|New	mm m2	0.173687	0.0744375	0.073445	0.0664975	0.0287825	0	0
PULSE-AT	AMB	Austria	Energy Service|Commercial|Hotel|New	mm m2	0.263952	0	0	0.047424	0.02496	0	0
PULSE-AT	AMB	Austria	Energy Service|Commercial|Other|New	mm m2	0.860612	0.214674	0.222341	0.220424	0.120754	0	0
PULSE-AT	AMB	Austria	Energy Service|Residential|Single-family|Demolished	mm m2	0.363769	0.362047	0.323698	0.242149	0.174038	0.122023	0.0141257
PULSE-AT	AMB	Austria	Energy Service|Residential|Terraced|Demolished	mm m2	0.0326497	0.0342586	0.0331054	0.0238959	0.0206319	0.0137062	0.0025524
PULSE-AT	AMB	Austria	Energy Service|Residential|Multi-family|Demolished	mm m2	0.13517	0.141737	0.133478	0.120846	0.0593448	0.0340908	0.0278108
PULSE-AT	AMB	Austria	Energy Service|Residential|Apartment|Demolished	mm m2	0.164175	0.172003	0.168058	0.160308	0.140694	0.0600523	0.0497938
PULSE-AT	AMB	Austria	Energy Service|Commercial|Education|Demolished	mm m2	0.195964	0.1973	0.172472	0.147275	0.0528941	0.0154	0.0147
PULSE-AT	AMB	Austria	Energy Service|Commercial|Health|Demolished	mm m2	0.11662	0.116567	0.100319	0.0835124	0.0381888	0.0118839	0.0099054
PULSE-AT	AMB	Austria	Energy Service|Commercial|Hotel|Demolished	mm m2	0.09048	0.094848	0.092976	0.088608	0.075504	0.041808	0.029328
PULSE-AT	AMB	Austria	Energy Service|Commercial|Offices|Demolished	mm m2	0.306593	0.304071	0.253382	0.217112	0.121291	0.0684803	0.0124949
PULSE-AT	AMB	Austria	Energy Service|Commercial|Other|Demolished	mm m2	0.446786	0.43608	0.362303	0.302856	0.23261	0.0665199	0.0220252
PULSE-AT	AMB	Austria	Energy Service|Commercial|Trade|Demolished	mm m2	0.282547	0.275493	0.223147	0.169753	0.0932576	0.0611056	0.0204326
PULSE-AT	AMB	Austria	Population|Residential|SFH	million	4.24728	4.26572	4.33096	4.38758	4.43844	4.484	4.51945
PULSE-AT	AMB	Austria	Population|Residential|TEH	million	0.411612	0.412208	0.418379	0.424086	0.429242	0.433522	0.436703
PULSE-AT	AMB	Austria	Population|Residential|MFH	million	1.87106	1.87952	1.90729	1.93082	1.95152	1.96927	1.98291
PULSE-AT	AMB	Austria	Population|Residential|ABL	million	2.52157	2.55645	2.59399	2.62489	2.65074	2.67184	2.68656
PULSE-AT	AMB	Austria	Population|Residential|Total	million	9.05152	9.1139	9.25061	9.36738	9.46994	9.55863	9.62562

## Sheet: Energy
						Evolution of the share of heating systems

## Sheet: Sensitivity
				Results of the Morris analysis
				Parameter	Mu* (mean EE)	Sigma (std dev EE)
				Space demand reduction	88971173902	13393423520
				Renovation rate	27476891714	2856930437
				Energy demand reduction	24798916653	3986468247
				Renewable energy supply	21868940844	7436485187
				Vacancy reduction	13337924218	6072415372
				Material production improvement	8006269795	4019376704
				Design and material optimisation	5916107151	4065729277
				Transportation and construction improvement	3541396072	2466780889
				Waste prevention	3164318534	1345452185
				Waste recovery	1104390597	1.56759e+08
	Results of the sensitivity analysis on the AMB scenario
	Model	Scenario	Region	Variable	Unit	2023	2025	2030	2035	2040	2045	2050
	PULSE-AT	AMB	Austria	GWP100_FOSSIL|A1-A3 Emissions|MtCO2eq|Construction	MtCO2eq	4.67127	0.100817	0.0515565	0.0434346	0.0141505	0	0
	PULSE-AT	AMB	Austria	GWP100_FOSSIL|A4 Emissions|MtCO2eq|Transportation	MtCO2eq	0.452099	0.00765324	0.00181605	0.00102074	0.000154778	0	0
	PULSE-AT	AMB	Austria	GWP100_FOSSIL|A5 Emissions|MtCO2eq|Construction installation	MtCO2eq	0.684217	0.0215372	0.015956	0.00913194	0.00034001	0	0
	PULSE-AT	AMB	Austria	GWP100_FOSSIL|B4 Emissions|MtCO2eq|Replacement	MtCO2eq	0.00509514	0.00194344	0.00101149	0.00082125	0.547679	0.68158	0.901476
	PULSE-AT	AMB	Austria	GWP100_FOSSIL|B5 Emissions|MtCO2eq|Refurbishment	MtCO2eq	2.66108	3.01971	3.69071	3.56346	2.07927	1.48925	1.01017
	PULSE-AT	AMB	Austria	GWP100_FOSSIL|B6.1 Emissions|MtCO2eq|Energy (small devices)	MtCO2eq	1.57103	1.18692	0.219614	0.161496	0.103571	0.0970533	0.0908512
	PULSE-AT	AMB	Austria	GWP100_FOSSIL|B6.2 & B6.3 Emissions|MtCO2eq|Energy (large devices)	MtCO2eq	5.26162	3.98197	0.73957	0.544498	0.349612	0.328406	0.30773
	PULSE-AT	AMB	Austria	GWP100_FOSSIL|B6 - Heat Emissions|MtCO2eq|Energy (heating)	MtCO2eq	13.2011	10.7897	5.17496	1.94795	0.51712	0.444779	0.392136
	PULSE-AT	AMB	Austria	GWP100_FOSSIL|B6 - Cool Emissions|MtCO2eq|Energy (cooling)	MtCO2eq	0.991646	0.748694	0.138314	0.101632	0.0651325	0.0609893	0.0570649
	PULSE-AT	AMB	Austria	GWP100_FOSSIL|B7 Emissions|MtCO2eq|Water demand	MtCO2eq	0.784327	0.646717	0.293045	0.24945	0.204423	0.192849	0.18208
	PULSE-AT	AMB	Austria	GWP100_FOSSIL|C1 Emissions|MtCO2eq|Demolition	MtCO2eq	0.0290141	0.0262573	0.017084	0.0072743	0.000222052	0.000106226	4.04284e-05
	PULSE-AT	AMB	Austria	GWP100_FOSSIL|C2 Emissions|MtCO2eq|Demolition	MtCO2eq	0.0276298	0.0199129	0.00539333	0.00279992	0.00091449	0.000308398	6.87754e-05
	PULSE-AT	AMB	Austria	GWP100_FOSSIL|C3-C4 Emissions|MtCO2eq|Demolition	MtCO2eq	0.070365	0.0619657	0.0387458	0.0273122	0.0162266	0.0067931	0.00265921
	PULSE-AT	AMB	Austria	Energy Service|Residential|Single-family|Stock	mm m2	259.21	262.18	260.435	258.868	257.568	256.662	256.143
	PULSE-AT	AMB	Austria	Energy Service|Residential|Terraced|Stock	mm m2	24.4683	24.7147	24.5439	24.4047	24.2902	24.1934	24.1285
	PULSE-AT	AMB	Austria	Energy Service|Residential|Multi-family|Stock	mm m2	91.0963	92.094	91.3962	90.7449	90.1835	89.7411	89.4629
	PULSE-AT	AMB	Austria	Energy Service|Residential|Apartment|Stock	mm m2	117.196	119.736	118.879	118.037	117.258	116.6	116.111
	PULSE-AT	AMB	Austria	Energy Service|Commercial|Education|Stock	mm m2	32.4927	32.6157	32.2179	32.0652	31.8901	31.6455	31.5625
	PULSE-AT	AMB	Austria	Energy Service|Commercial|Health|Stock	mm m2	17.1882	17.227	17.0364	16.9509	16.8626	16.7159	16.6252
	PULSE-AT	AMB	Austria	Energy Service|Commercial|Hotel|Stock	mm m2	37.7015	37.8244	37.3539	37.0537	36.8204	36.5252	36.333
	PULSE-AT	AMB	Austria	Energy Service|Commercial|Offices|Stock	mm m2	65.4988	65.4833	64.064	62.8629	61.9156	61.3495	60.9593
	PULSE-AT	AMB	Austria	Energy Service|Commercial|Other|Stock	mm m2	101.711	102.056	101.019	100.615	100.154	99.2507	98.7733
	PULSE-AT	AMB	Austria	Energy Service|Commercial|Trade|Stock	mm m2	47.9187	47.8324	46.5535	45.5129	44.7736	44.3604	44.1156
	PULSE-AT	AMB	Austria	Energy Service|Residential|Single-family|New	mm m2	3.49537	0	0	0	0	0	0
	PULSE-AT	AMB	Austria	Energy Service|Residential|Terraced|New	mm m2	0.291438	0	0	0	0	0	0
	PULSE-AT	AMB	Austria	Energy Service|Residential|Multi-family|New	mm m2	1.1848	0	0	0	0	0	0
	PULSE-AT	AMB	Austria	Energy Service|Residential|Apartment|New	mm m2	2.6742	0	0	0	0	0	0
	PULSE-AT	AMB	Austria	Energy Service|Commercial|Offices|New	mm m2	0.598814	0	0	0	0	0	0
	PULSE-AT	AMB	Austria	Energy Service|Commercial|Trade|New	mm m2	0.478583	0	0	0	0	0	0
	PULSE-AT	AMB	Austria	Energy Service|Commercial|Education|New	mm m2	0.349421	0.116473	0.114845	0.117288	0.0268785	0	0
	PULSE-AT	AMB	Austria	Energy Service|Commercial|Health|New	mm m2	0.173687	0.0744375	0.073445	0.0664975	0.0287825	0	0
	PULSE-AT	AMB	Austria	Energy Service|Commercial|Hotel|New	mm m2	0.263952	0	0	0.047424	0.02496	0	0
	PULSE-AT	AMB	Austria	Energy Service|Commercial|Other|New	mm m2	0.860612	0.214674	0.222341	0.220424	0.120754	0	0
	PULSE-AT	AMB	Austria	Energy Service|Residential|Single-family|Demolished	mm m2	0.363769	0.362047	0.323698	0.242149	0.174038	0.122023	0.0141257
	PULSE-AT	AMB	Austria	Energy Service|Residential|Terraced|Demolished	mm m2	0.0326497	0.0342586	0.0331054	0.0238959	0.0206319	0.0137062	0.0025524
	PULSE-AT	AMB	Austria	Energy Service|Residential|Multi-family|Demolished	mm m2	0.13517	0.141737	0.133478	0.120846	0.0593448	0.0340908	0.0278108
	PULSE-AT	AMB	Austria	Energy Service|Residential|Apartment|Demolished	mm m2	0.164175	0.172003	0.168058	0.160308	0.140694	0.0600523	0.0497938
	PULSE-AT	AMB	Austria	Energy Service|Commercial|Education|Demolished	mm m2	0.195964	0.1973	0.172472	0.147275	0.0528941	0.0154	0.0147
	PULSE-AT	AMB	Austria	Energy Service|Commercial|Health|Demolished	mm m2	0.11662	0.116567	0.100319	0.0835124	0.0381888	0.0118839	0.0099054
	PULSE-AT	AMB	Austria	Energy Service|Commercial|Hotel|Demolished	mm m2	0.09048	0.094848	0.092976	0.088608	0.075504	0.041808	0.029328
	PULSE-AT	AMB	Austria	Energy Service|Commercial|Offices|Demolished	mm m2	0.306593	0.304071	0.253382	0.217112	0.121291	0.0684803	0.0124949
	PULSE-AT	AMB	Austria	Energy Service|Commercial|Other|Demolished	mm m2	0.446786	0.43608	0.362303	0.302856	0.23261	0.0665199	0.0220252
	PULSE-AT	AMB	Austria	Energy Service|Commercial|Trade|Demolished	mm m2	0.282547	0.275493	0.223147	0.169753	0.0932576	0.0611056	0.0204326
	PULSE-AT	AMB	Austria	Population|Residential|SFH	million	4.24728	4.26572	4.33096	4.38758	4.43844	4.484	4.51945
	PULSE-AT	AMB	Austria	Population|Residential|TEH	million	0.411612	0.412208	0.418379	0.424086	0.429242	0.433522	0.436703
	PULSE-AT	AMB	Austria	Population|Residential|MFH	million	1.87106	1.87952	1.90729	1.93082	1.95152	1.96927	1.98291
	PULSE-AT	AMB	Austria	Population|Residential|ABL	million	2.52157	2.55645	2.59399	2.62489	2.65074	2.67184	2.68656
	PULSE-AT	AMB	Austria	Population|Residential|Total	million	9.05152	9.1139	9.25061	9.36738	9.46994	9.55863	9.62562
	PULSE-AT	AMB_SSP1	Austria	GWP100_FOSSIL|A1-A3 Emissions|MtCO2eq|Construction	MtCO2eq	4.67149	0.12138	0.037916	0.0435048	0.0147109	0	0
	PULSE-AT	AMB_SSP1	Austria	GWP100_FOSSIL|A4 Emissions|MtCO2eq|Transportation	MtCO2eq	0.452056	0.00890082	0.00108208	0.000934119	0.000146744	0	0
	PULSE-AT	AMB_SSP1	Austria	GWP100_FOSSIL|A5 Emissions|MtCO2eq|Construction installation	MtCO2eq	0.684189	0.0249836	0.0126004	0.009219	0.000363465	0	0
	PULSE-AT	AMB_SSP1	Austria	GWP100_FOSSIL|B4 Emissions|MtCO2eq|Replacement	MtCO2eq	0.00509514	0.00193973	0.00100261	0.000813555	0.548106	0.680444	0.902273
	PULSE-AT	AMB_SSP1	Austria	GWP100_FOSSIL|B5 Emissions|MtCO2eq|Refurbishment	MtCO2eq	2.66113	3.03396	3.70143	3.55049	2.07219	1.47757	1.00197
	PULSE-AT	AMB_SSP1	Austria	GWP100_FOSSIL|B6.1 Emissions|MtCO2eq|Energy (small devices)	MtCO2eq	1.57103	1.19188	0.236128	0.16972	0.103502	0.0968904	0.0905921
	PULSE-AT	AMB_SSP1	Austria	GWP100_FOSSIL|B6.2 & B6.3 Emissions|MtCO2eq|Energy (large devices)	MtCO2eq	5.26162	3.99759	0.794918	0.572054	0.349274	0.327767	0.306774
	PULSE-AT	AMB_SSP1	Austria	GWP100_FOSSIL|B6 - Heat Emissions|MtCO2eq|Energy (heating)	MtCO2eq	13.201	10.8129	5.19091	1.96484	0.513659	0.445345	0.391095
	PULSE-AT	AMB_SSP1	Austria	GWP100_FOSSIL|B6 - Cool Emissions|MtCO2eq|Energy (cooling)	MtCO2eq	0.99165	0.751871	0.148725	0.106821	0.0650967	0.0608943	0.0569094
	PULSE-AT	AMB_SSP1	Austria	GWP100_FOSSIL|B7 Emissions|MtCO2eq|Water demand	MtCO2eq	0.784327	0.649144	0.301011	0.255724	0.208961	0.1975	0.186864
	PULSE-AT	AMB_SSP1	Austria	GWP100_FOSSIL|C1 Emissions|MtCO2eq|Demolition	MtCO2eq	0.0290129	0.0262427	0.0171652	0.00731674	0.00023673	0.000104962	4.25347e-05
	PULSE-AT	AMB_SSP1	Austria	GWP100_FOSSIL|C2 Emissions|MtCO2eq|Demolition	MtCO2eq	0.0276154	0.0195556	0.00461596	0.00244682	0.000838089	0.000284085	6.84175e-05
	PULSE-AT	AMB_SSP1	Austria	GWP100_FOSSIL|C3-C4 Emissions|MtCO2eq|Demolition	MtCO2eq	0.0703422	0.061741	0.037667	0.0265509	0.015926	0.00604239	0.00261834
	PULSE-AT	AMB_SSP1	Austria	Energy Service|Residential|Single-family|Stock	mm m2	259.21	262.001	260.256	258.689	257.389	256.483	255.964
	PULSE-AT	AMB_SSP1	Austria	Energy Service|Residential|Terraced|Stock	mm m2	24.4683	24.6958	24.5248	24.3858	24.2715	24.1755	24.1107
	PULSE-AT	AMB_SSP1	Austria	Energy Service|Residential|Multi-family|Stock	mm m2	91.0963	92.0188	91.3219	90.6692	90.1105	89.6698	89.3899
	PULSE-AT	AMB_SSP1	Austria	Energy Service|Residential|Apartment|Stock	mm m2	117.196	119.567	118.71	117.868	117.094	116.44	115.95
	PULSE-AT	AMB_SSP1	Austria	Energy Service|Commercial|Education|Stock	mm m2	32.4927	32.5954	32.2383	32.0659	31.8899	31.6505	31.5668
	PULSE-AT	AMB_SSP1	Austria	Energy Service|Commercial|Health|Stock	mm m2	17.1882	17.2176	17.0455	16.9501	16.8626	16.7173	16.6261
	PULSE-AT	AMB_SSP1	Austria	Energy Service|Commercial|Hotel|Stock	mm m2	37.7015	37.7976	37.3196	37.055	36.821	36.5265	36.333
	PULSE-AT	AMB_SSP1	Austria	Energy Service|Commercial|Offices|Stock	mm m2	65.4988	65.4846	64.0687	62.8703	61.9204	61.3504	60.9641
	PULSE-AT	AMB_SSP1	Austria	Energy Service|Commercial|Other|Stock	mm m2	101.711	101.992	101.081	100.616	100.151	99.2455	98.7647
	PULSE-AT	AMB_SSP1	Austria	Energy Service|Commercial|Trade|Stock	mm m2	47.9187	47.8336	46.5534	45.5082	44.769	44.355	44.1121
	PULSE-AT	AMB_SSP1	Austria	Energy Service|Residential|Single-family|New	mm m2	3.49522	0	0	0	0	0	0
	PULSE-AT	AMB_SSP1	Austria	Energy Service|Residential|Terraced|New	mm m2	0.291211	0	0	0	0	0	0
	PULSE-AT	AMB_SSP1	Austria	Energy Service|Residential|Multi-family|New	mm m2	1.18502	0	0	0	0	0	0
	PULSE-AT	AMB_SSP1	Austria	Energy Service|Residential|Apartment|New	mm m2	2.67329	0	0	0	0	0	0
	PULSE-AT	AMB_SSP1	Austria	Energy Service|Commercial|Offices|New	mm m2	0.59939	0	0	0	0	0	0
	PULSE-AT	AMB_SSP1	Austria	Energy Service|Commercial|Trade|New	mm m2	0.478583	0	0	0	0	0	0
	PULSE-AT	AMB_SSP1	Austria	Energy Service|Commercial|Education|New	mm m2	0.349421	0.128691	0.094482	0.118102	0.0285075	0	0
	PULSE-AT	AMB_SSP1	Austria	Energy Service|Commercial|Health|New	mm m2	0.173687	0.081385	0.0650088	0.0684825	0.02779	0	0
	PULSE-AT	AMB_SSP1	Austria	Energy Service|Commercial|Hotel|New	mm m2	0.263952	0	0	0.048672	0.026208	0	0
	PULSE-AT	AMB_SSP1	Austria	Energy Service|Commercial|Other|New	mm m2	0.860612	0.262592	0.162922	0.218507	0.128421	0	0
	PULSE-AT	AMB_SSP1	Austria	Energy Service|Residential|Single-family|Demolished	mm m2	0.363796	0.363675	0.323181	0.242342	0.174065	0.12199	0.0141257
	PULSE-AT	AMB_SSP1	Austria	Energy Service|Residential|Terraced|Demolished	mm m2	0.0326497	0.0342586	0.0334233	0.0238978	0.0203324	0.0135878	0.0027031
	PULSE-AT	AMB_SSP1	Austria	Energy Service|Residential|Multi-family|Demolished	mm m2	0.135264	0.141148	0.132888	0.121919	0.0608556	0.03376	0.0281058
	PULSE-AT	AMB_SSP1	Austria	Energy Service|Residential|Apartment|Demolished	mm m2	0.164128	0.173659	0.168993	0.159888	0.140699	0.058869	0.0497938
	PULSE-AT	AMB_SSP1	Austria	Energy Service|Commercial|Education|Demolished	mm m2	0.195964	0.197541	0.172472	0.149049	0.0550564	0.0147	0.014
	PULSE-AT	AMB_SSP1	Austria	Energy Service|Commercial|Health|Demolished	mm m2	0.116558	0.116079	0.100319	0.0845653	0.0382445	0.0118839	0.0099054
	PULSE-AT	AMB_SSP1	Austria	Energy Service|Commercial|Hotel|Demolished	mm m2	0.09048	0.095472	0.0936	0.091104	0.076752	0.041808	0.029952
	PULSE-AT	AMB_SSP1	Austria	Energy Service|Commercial|Offices|Demolished	mm m2	0.306593	0.303227	0.253536	0.216115	0.125409	0.0691689	0.0124949
	PULSE-AT	AMB_SSP1	Austria	Energy Service|Commercial|Other|Demolished	mm m2	0.446786	0.436167	0.364082	0.299122	0.235797	0.0353263	0.0220252
	PULSE-AT	AMB_SSP1	Austria	Energy Service|Commercial|Trade|Demolished	mm m2	0.282541	0.276135	0.222558	0.169747	0.0933054	0.0605111	0.0204326
	PULSE-AT	AMB_SSP1	Austria	Population|Residential|SFH	million	4.24728	4.26668	4.33194	4.38859	4.43938	4.4849	4.5204
	PULSE-AT	AMB_SSP1	Austria	Population|Residential|TEH	million	0.411612	0.412306	0.41847	0.424181	0.429335	0.433623	0.43681
	PULSE-AT	AMB_SSP1	Austria	Population|Residential|MFH	million	1.87106	1.87964	1.90742	1.93094	1.95167	1.96941	1.98304
	PULSE-AT	AMB_SSP1	Austria	Population|Residential|ABL	million	2.52157	2.55527	2.59278	2.62366	2.64956	2.6707	2.68538
	PULSE-AT	AMB_SSP1	Austria	Population|Residential|Total	million	9.05152	9.1139	9.25061	9.36738	9.46994	9.55863	9.62562
	PULSE-AT	AMB_SSP5	Austria	GWP100_FOSSIL|A1-A3 Emissions|MtCO2eq|Construction	MtCO2eq	4.67155	0.121084	0.0373368	0.0434785	0.0145106	0	0
	PULSE-AT	AMB_SSP5	Austria	GWP100_FOSSIL|A4 Emissions|MtCO2eq|Transportation	MtCO2eq	0.452062	0.00884782	0.00103386	0.000955226	0.000171413	0	0
	PULSE-AT	AMB_SSP5	Austria	GWP100_FOSSIL|A5 Emissions|MtCO2eq|Construction installation	MtCO2eq	0.684196	0.0249168	0.0124458	0.00910615	0.000356311	0	0
	PULSE-AT	AMB_SSP5	Austria	GWP100_FOSSIL|B4 Emissions|MtCO2eq|Replacement	MtCO2eq	0.00509514	0.00193153	0.000981831	0.000813164	0.557998	0.696164	0.928952
	PULSE-AT	AMB_SSP5	Austria	GWP100_FOSSIL|B5 Emissions|MtCO2eq|Refurbishment	MtCO2eq	2.661	3.0255	3.66274	3.54755	2.0887	1.49523	1.01455
	PULSE-AT	AMB_SSP5	Austria	GWP100_FOSSIL|B6.1 Emissions|MtCO2eq|Energy (small devices)	MtCO2eq	1.57103	1.17877	0.190005	0.148392	0.10695	0.101727	0.0968447
	PULSE-AT	AMB_SSP5	Austria	GWP100_FOSSIL|B6.2 & B6.3 Emissions|MtCO2eq|Energy (large devices)	MtCO2eq	5.26162	3.95364	0.639649	0.500162	0.360909	0.344127	0.327943
	PULSE-AT	AMB_SSP5	Austria	GWP100_FOSSIL|B6 - Heat Emissions|MtCO2eq|Energy (heating)	MtCO2eq	13.2011	10.782	5.08498	1.92832	0.542458	0.478389	0.428191
	PULSE-AT	AMB_SSP5	Austria	GWP100_FOSSIL|B6 - Cool Emissions|MtCO2eq|Energy (cooling)	MtCO2eq	0.991647	0.743602	0.119674	0.0933964	0.0672646	0.0639336	0.0608368
	PULSE-AT	AMB_SSP5	Austria	GWP100_FOSSIL|B7 Emissions|MtCO2eq|Water demand	MtCO2eq	0.784327	0.643281	0.280168	0.254475	0.22765	0.215579	0.204425
	PULSE-AT	AMB_SSP5	Austria	GWP100_FOSSIL|C1 Emissions|MtCO2eq|Demolition	MtCO2eq	0.0290225	0.0261757	0.0169422	0.00724974	0.000238514	0.000109068	4.54009e-05
	PULSE-AT	AMB_SSP5	Austria	GWP100_FOSSIL|C2 Emissions|MtCO2eq|Demolition	MtCO2eq	0.0276245	0.0194568	0.00439875	0.00253141	0.00100897	0.000356557	8.96608e-05
	PULSE-AT	AMB_SSP5	Austria	GWP100_FOSSIL|C3-C4 Emissions|MtCO2eq|Demolition	MtCO2eq	0.0703593	0.0613642	0.0366455	0.027157	0.0169974	0.00663367	0.00283359
	PULSE-AT	AMB_SSP5	Austria	Energy Service|Residential|Single-family|Stock	mm m2	259.21	262.001	260.256	258.689	257.39	256.484	255.965
	PULSE-AT	AMB_SSP5	Austria	Energy Service|Residential|Terraced|Stock	mm m2	24.4683	24.6959	24.5252	24.3865	24.2722	24.176	24.1116
	PULSE-AT	AMB_SSP5	Austria	Energy Service|Residential|Multi-family|Stock	mm m2	91.0963	92.0189	91.3223	90.6684	90.1077	89.6667	89.3872
	PULSE-AT	AMB_SSP5	Austria	Energy Service|Residential|Apartment|Stock	mm m2	117.196	119.567	118.709	117.869	117.094	116.44	115.95
	PULSE-AT	AMB_SSP5	Austria	Energy Service|Commercial|Education|Stock	mm m2	32.4927	32.5955	32.2382	32.0661	31.8897	31.6515	31.5678
	PULSE-AT	AMB_SSP5	Austria	Energy Service|Commercial|Health|Stock	mm m2	17.1882	17.2176	17.0455	16.9506	16.8631	16.7173	16.6266
	PULSE-AT	AMB_SSP5	Austria	Energy Service|Commercial|Hotel|Stock	mm m2	37.7015	37.7976	37.3196	37.0537	36.821	36.5252	36.3324
	PULSE-AT	AMB_SSP5	Austria	Energy Service|Commercial|Offices|Stock	mm m2	65.4988	65.4846	64.0687	62.8672	61.9151	61.3452	60.9623
	PULSE-AT	AMB_SSP5	Austria	Energy Service|Commercial|Other|Stock	mm m2	101.711	101.991	101.08	100.617	100.155	99.2425	98.7611
	PULSE-AT	AMB_SSP5	Austria	Energy Service|Commercial|Trade|Stock	mm m2	47.9187	47.8336	46.5527	45.5099	44.7706	44.358	44.1151
	PULSE-AT	AMB_SSP5	Austria	Energy Service|Residential|Single-family|New	mm m2	3.49522	0	0	0	0	0	0
	PULSE-AT	AMB_SSP5	Austria	Energy Service|Residential|Terraced|New	mm m2	0.291325	0	0	0	0	0	0
	PULSE-AT	AMB_SSP5	Austria	Energy Service|Residential|Multi-family|New	mm m2	1.18502	0	0	0	0	0	0
	PULSE-AT	AMB_SSP5	Austria	Energy Service|Residential|Apartment|New	mm m2	2.67329	0	0	0	0	0	0
	PULSE-AT	AMB_SSP5	Austria	Energy Service|Commercial|Offices|New	mm m2	0.59939	0	0	0	0	0	0
	PULSE-AT	AMB_SSP5	Austria	Energy Service|Commercial|Trade|New	mm m2	0.478583	0	0	0	0	0	0
	PULSE-AT	AMB_SSP5	Austria	Energy Service|Commercial|Education|New	mm m2	0.349421	0.128691	0.0952965	0.118102	0.0285075	0	0
	PULSE-AT	AMB_SSP5	Austria	Energy Service|Commercial|Health|New	mm m2	0.173687	0.081385	0.0640162	0.0669938	0.02779	0	0
	PULSE-AT	AMB_SSP5	Austria	Energy Service|Commercial|Hotel|New	mm m2	0.263952	0	0	0.049296	0.026208	0	0
	PULSE-AT	AMB_SSP5	Austria	Energy Service|Commercial|Other|New	mm m2	0.860612	0.262592	0.162922	0.218507	0.120754	0	0
	PULSE-AT	AMB_SSP5	Austria	Energy Service|Residential|Single-family|Demolished	mm m2	0.363796	0.36379	0.323444	0.241864	0.174065	0.12199	0.0141257
	PULSE-AT	AMB_SSP5	Austria	Energy Service|Residential|Terraced|Demolished	mm m2	0.032682	0.0342586	0.033574	0.0239282	0.0204831	0.0135878	0.0025524
	PULSE-AT	AMB_SSP5	Austria	Energy Service|Residential|Multi-family|Demolished	mm m2	0.135264	0.141148	0.132879	0.125535	0.0611502	0.0340908	0.0278108
	PULSE-AT	AMB_SSP5	Austria	Energy Service|Residential|Apartment|Demolished	mm m2	0.164128	0.173659	0.168058	0.159888	0.140699	0.0602298	0.0497938
	PULSE-AT	AMB_SSP5	Austria	Energy Service|Commercial|Education|Demolished	mm m2	0.195964	0.197541	0.172472	0.149201	0.0539564	0.0147	0.0147
	PULSE-AT	AMB_SSP5	Austria	Energy Service|Commercial|Health|Demolished	mm m2	0.116558	0.116079	0.0998243	0.0835917	0.0382445	0.0118839	0.0093551
	PULSE-AT	AMB_SSP5	Austria	Energy Service|Commercial|Hotel|Demolished	mm m2	0.09048	0.095472	0.092976	0.091104	0.076752	0.041808	0.029328
	PULSE-AT	AMB_SSP5	Austria	Energy Service|Commercial|Offices|Demolished	mm m2	0.306593	0.303284	0.253382	0.216096	0.124565	0.0673688	0.0124949
	PULSE-AT	AMB_SSP5	Austria	Energy Service|Commercial|Other|Demolished	mm m2	0.447509	0.436167	0.362303	0.299925	0.235797	0.0353263	0.0220252
	PULSE-AT	AMB_SSP5	Austria	Energy Service|Commercial|Trade|Demolished	mm m2	0.282541	0.27617	0.223795	0.1698	0.0933054	0.0605111	0.0204326
	PULSE-AT	AMB_SSP5	Austria	Population|Residential|SFH	million	4.24728	4.26668	4.33194	4.38858	4.43941	4.48494	4.52042
	PULSE-AT	AMB_SSP5	Austria	Population|Residential|TEH	million	0.411612	0.412308	0.418475	0.424192	0.429348	0.433632	0.436827
	PULSE-AT	AMB_SSP5	Austria	Population|Residential|MFH	million	1.87106	1.87964	1.90743	1.93092	1.95161	1.96935	1.98298
	PULSE-AT	AMB_SSP5	Austria	Population|Residential|ABL	million	2.52157	2.55527	2.59277	2.62369	2.64957	2.67071	2.6854
	PULSE-AT	AMB_SSP5	Austria	Population|Residential|Total	million	9.05152	9.1139	9.25061	9.36738	9.46994	9.55863	9.62562
	PULSE-AT	AMB_IMAGE	Austria	GWP100_FOSSIL|A1-A3 Emissions|MtCO2eq|Construction	MtCO2eq	4.67149	0.122758	0.0405562	0.0473637	0.0157488	0	0
	PULSE-AT	AMB_IMAGE	Austria	GWP100_FOSSIL|A4 Emissions|MtCO2eq|Transportation	MtCO2eq	0.452056	0.00994442	0.00208081	0.00227573	0.00051512	0	0
	PULSE-AT	AMB_IMAGE	Austria	GWP100_FOSSIL|A5 Emissions|MtCO2eq|Construction installation	MtCO2eq	0.684189	0.0255463	0.0139078	0.0106307	0.000845446	0	0
	PULSE-AT	AMB_IMAGE	Austria	GWP100_FOSSIL|B4 Emissions|MtCO2eq|Replacement	MtCO2eq	0.00509514	0.00196869	0.00107367	0.000893287	0.580683	0.726176	0.965366
	PULSE-AT	AMB_IMAGE	Austria	GWP100_FOSSIL|B5 Emissions|MtCO2eq|Refurbishment	MtCO2eq	2.66117	3.05529	3.81927	3.69351	2.17785	1.55766	1.05543
	PULSE-AT	AMB_IMAGE	Austria	GWP100_FOSSIL|B6.1 Emissions|MtCO2eq|Energy (small devices)	MtCO2eq	1.57103	1.24287	0.415588	0.317254	0.219295	0.214486	0.210429
	PULSE-AT	AMB_IMAGE	Austria	GWP100_FOSSIL|B6.2 & B6.3 Emissions|MtCO2eq|Energy (large devices)	MtCO2eq	5.26162	4.16861	1.39906	1.06934	0.740037	0.725581	0.712559
	PULSE-AT	AMB_IMAGE	Austria	GWP100_FOSSIL|B6 - Heat Emissions|MtCO2eq|Energy (heating)	MtCO2eq	13.2011	11.1875	6.12957	2.51379	0.890096	0.805156	0.740705
	PULSE-AT	AMB_IMAGE	Austria	GWP100_FOSSIL|B6 - Cool Emissions|MtCO2eq|Energy (cooling)	MtCO2eq	0.99165	0.784036	0.261758	0.199677	0.137923	0.134802	0.13219
	PULSE-AT	AMB_IMAGE	Austria	GWP100_FOSSIL|B7 Emissions|MtCO2eq|Water demand	MtCO2eq	0.784327	0.668885	0.371217	0.332345	0.291908	0.28125	0.271834
	PULSE-AT	AMB_IMAGE	Austria	GWP100_FOSSIL|C1 Emissions|MtCO2eq|Demolition	MtCO2eq	0.0290129	0.0268193	0.0188488	0.00849461	0.000831805	0.000437969	0.000182852
	PULSE-AT	AMB_IMAGE	Austria	GWP100_FOSSIL|C2 Emissions|MtCO2eq|Demolition	MtCO2eq	0.0276154	0.0220336	0.00972772	0.00667025	0.00340646	0.00128336	0.000332023
	PULSE-AT	AMB_IMAGE	Austria	GWP100_FOSSIL|C3-C4 Emissions|MtCO2eq|Demolition	MtCO2eq	0.0703422	0.063194	0.0413196	0.0320777	0.0205566	0.00880104	0.00334631
	PULSE-AT	AMB_IMAGE	Austria	Energy Service|Residential|Single-family|Stock	mm m2	259.21	262.001	260.256	258.689	257.389	256.482	255.963
	PULSE-AT	AMB_IMAGE	Austria	Energy Service|Residential|Terraced|Stock	mm m2	24.4683	24.6958	24.5246	24.3852	24.2706	24.1742	24.1093
	PULSE-AT	AMB_IMAGE	Austria	Energy Service|Residential|Multi-family|Stock	mm m2	91.0963	92.0188	91.3219	90.667	90.1075	89.6664	89.3873
	PULSE-AT	AMB_IMAGE	Austria	Energy Service|Residential|Apartment|Stock	mm m2	117.196	119.567	118.71	117.871	117.095	116.44	115.949
	PULSE-AT	AMB_IMAGE	Austria	Energy Service|Commercial|Education|Stock	mm m2	32.4927	32.5954	32.2385	32.0656	31.8905	31.6579	31.5749
	PULSE-AT	AMB_IMAGE	Austria	Energy Service|Commercial|Health|Stock	mm m2	17.1882	17.2176	17.0455	16.9506	16.8632	16.716	16.6248
	PULSE-AT	AMB_IMAGE	Austria	Energy Service|Commercial|Hotel|Stock	mm m2	37.7015	37.7976	37.3196	37.0544	36.821	36.5277	36.3349
	PULSE-AT	AMB_IMAGE	Austria	Energy Service|Commercial|Offices|Stock	mm m2	65.4988	65.4847	64.0688	62.8663	61.9171	61.3498	60.9615
	PULSE-AT	AMB_IMAGE	Austria	Energy Service|Commercial|Other|Stock	mm m2	101.711	101.992	101.081	100.616	100.154	99.2485	98.7747
	PULSE-AT	AMB_IMAGE	Austria	Energy Service|Commercial|Trade|Stock	mm m2	47.9187	47.8336	46.5528	45.5078	44.7646	44.3538	44.1096
	PULSE-AT	AMB_IMAGE	Austria	Energy Service|Residential|Single-family|New	mm m2	3.49522	0	0	0	0	0	0
	PULSE-AT	AMB_IMAGE	Austria	Energy Service|Residential|Terraced|New	mm m2	0.291211	0	0	0	0	0	0
	PULSE-AT	AMB_IMAGE	Austria	Energy Service|Residential|Multi-family|New	mm m2	1.18502	0	0	0	0	0	0
	PULSE-AT	AMB_IMAGE	Austria	Energy Service|Residential|Apartment|New	mm m2	2.67329	0	0	0	0	0	0
	PULSE-AT	AMB_IMAGE	Austria	Energy Service|Commercial|Offices|New	mm m2	0.59939	0	0	0	0	0	0
	PULSE-AT	AMB_IMAGE	Austria	Energy Service|Commercial|Trade|New	mm m2	0.478583	0	0	0	0	0	0
	PULSE-AT	AMB_IMAGE	Austria	Energy Service|Commercial|Education|New	mm m2	0.349421	0.128691	0.094482	0.118102	0.0268785	0	0
	PULSE-AT	AMB_IMAGE	Austria	Energy Service|Commercial|Health|New	mm m2	0.173687	0.081385	0.0650088	0.0669938	0.02779	0	0
	PULSE-AT	AMB_IMAGE	Austria	Energy Service|Commercial|Hotel|New	mm m2	0.263952	0	0	0.048672	0.024336	0	0
	PULSE-AT	AMB_IMAGE	Austria	Energy Service|Commercial|Other|New	mm m2	0.860612	0.262592	0.164839	0.218507	0.120754	0	0
	PULSE-AT	AMB_IMAGE	Austria	Energy Service|Residential|Single-family|Demolished	mm m2	0.363796	0.363675	0.3235	0.242149	0.174235	0.122023	0.0141257
	PULSE-AT	AMB_IMAGE	Austria	Energy Service|Residential|Terraced|Demolished	mm m2	0.0326497	0.0342586	0.033574	0.0239263	0.0207503	0.0137062	0.0025524
	PULSE-AT	AMB_IMAGE	Austria	Energy Service|Residential|Multi-family|Demolished	mm m2	0.135264	0.141148	0.133478	0.12603	0.0596672	0.03376	0.0281058
	PULSE-AT	AMB_IMAGE	Austria	Energy Service|Residential|Apartment|Demolished	mm m2	0.164128	0.173659	0.168058	0.159078	0.139463	0.0602298	0.0497938
	PULSE-AT	AMB_IMAGE	Austria	Energy Service|Commercial|Education|Demolished	mm m2	0.195964	0.1973	0.172472	0.148253	0.0550564	0.0147	0.014
	PULSE-AT	AMB_IMAGE	Austria	Energy Service|Commercial|Health|Demolished	mm m2	0.116558	0.116071	0.100319	0.0835745	0.0376916	0.0124342	0.0093551
	PULSE-AT	AMB_IMAGE	Austria	Energy Service|Commercial|Hotel|Demolished	mm m2	0.09048	0.095472	0.092976	0.09048	0.075504	0.041808	0.029328
	PULSE-AT	AMB_IMAGE	Austria	Energy Service|Commercial|Offices|Demolished	mm m2	0.306593	0.303227	0.253382	0.216939	0.121446	0.0682689	0.0124949
	PULSE-AT	AMB_IMAGE	Austria	Energy Service|Commercial|Other|Demolished	mm m2	0.446786	0.43608	0.364973	0.300695	0.23338	0.0665199	0.0220252
	PULSE-AT	AMB_IMAGE	Austria	Energy Service|Commercial|Trade|Demolished	mm m2	0.282541	0.276135	0.223181	0.169782	0.0926631	0.0611592	0.0204326
	PULSE-AT	AMB_IMAGE	Austria	Population|Residential|SFH	million	4.24728	4.26668	4.33194	4.3886	4.43941	4.48494	4.52043
	PULSE-AT	AMB_IMAGE	Austria	Population|Residential|TEH	million	0.411612	0.412306	0.418467	0.424169	0.429321	0.433603	0.43679
	PULSE-AT	AMB_IMAGE	Austria	Population|Residential|MFH	million	1.87106	1.87964	1.90742	1.9309	1.95161	1.96936	1.983
	PULSE-AT	AMB_IMAGE	Austria	Population|Residential|ABL	million	2.52157	2.55527	2.59278	2.62371	2.6496	2.67073	2.68539
	PULSE-AT	AMB_IMAGE	Austria	Population|Residential|Total	million	9.05152	9.1139	9.25061	9.36738	9.46994	9.55863	9.62562
